# Supplementary material for: An epithelial-mesenchymal transition-related long non-coding RNA signature to predict overall survival and immune microenvironment in kidney renal clear cell carcinoma
Source: Bioengineered. 2021 Feb 10;12(1):555–64. doi: 10.1080/21655979.2021.1880718 (PMC8806254; doi:10.1080/21655979.2021.1880718)
Supplement: Supplemental Material [file KBIE_A_1880718_SM4631.xlsx]

## Sheet: Table S1
ONTOLOGY	ID	Description	GeneRatio	BgRatio	pvalue	p.adjust	qvalue	geneID	Count
BP	GO:0030198	extracellular matrix organization	47/93	368/18670	1.29626e-55	1.88931e-52	1.20807e-52	ADAM12/BGN/BMP1/CCN2/CD44/COL11A1/COL1A1/COL1A2/COL3A1/COL4A1/COL4A2/COL5A1/COL5A2/COL5A3/COL6A2/COL6A3/COLGALT1/DCN/FAP/FBLN1/FBLN5/FN1/FOXC2/GREM1/ITGA5/LAMA2/LAMC2/LOX/LOXL2/LUM/MMP1/MMP14/NID2/PLOD1/PLOD2/PLOD3/POSTN/SERPINE1/SERPINH1/SPARC/TGFB1/TGFBI/TIMP1/TNC/TNFRSF11B/VCAM1/VCAN	47
BP	GO:0043062	extracellular structure organization	47/93	369/18670	1.48181e-55	1.88931e-52	1.20807e-52	ADAM12/BGN/BMP1/CCN2/CD44/COL11A1/COL1A1/COL1A2/COL3A1/COL4A1/COL4A2/COL5A1/COL5A2/COL5A3/COL6A2/COL6A3/COLGALT1/DCN/FAP/FBLN1/FBLN5/FN1/FOXC2/GREM1/ITGA5/LAMA2/LAMC2/LOX/LOXL2/LUM/MMP1/MMP14/NID2/PLOD1/PLOD2/PLOD3/POSTN/SERPINE1/SERPINH1/SPARC/TGFB1/TGFBI/TIMP1/TNC/TNFRSF11B/VCAM1/VCAN	47
BP	GO:0030199	collagen fibril organization	17/93	54/18670	6.2094e-27	5.27799e-24	3.37486e-24	COL11A1/COL1A1/COL1A2/COL3A1/COL5A1/COL5A2/COL5A3/COLGALT1/FOXC2/GREM1/LOX/LOXL2/LUM/PLOD1/PLOD2/PLOD3/SERPINH1	17
BP	GO:0061448	connective tissue development	21/93	273/18670	1.94592e-19	1.24052e-16	7.93217e-17	BMP1/CCN2/CD44/COL11A1/COL1A1/COL5A1/COL6A2/COL6A3/FOXC2/GREM1/LOX/LOXL2/LUM/MATN2/MSX1/PTHLH/SERPINH1/TGFB1/TGFBI/TIMP1/WNT5A	21
BP	GO:0051216	cartilage development	18/93	209/18670	1.26734e-17	6.46344e-15	4.13287e-15	BMP1/CCN2/CD44/COL11A1/COL1A1/COL6A2/COL6A3/GREM1/LOXL2/LUM/MATN2/MSX1/PTHLH/SERPINH1/TGFB1/TGFBI/TIMP1/WNT5A	18
BP	GO:0001503	ossification	21/93	398/18670	4.30168e-16	1.80539e-13	1.1544e-13	BMP1/CCN2/COL11A1/COL1A1/COL1A2/COL5A2/CTHRC1/FOXC2/FSTL3/GJA1/GREM1/IGFBP3/LOX/MMP14/PTHLH/SFRP1/SPARC/TGFB1/TNC/VCAN/WNT5A	21
BP	GO:0032963	collagen metabolic process	14/93	115/18670	4.95597e-16	1.80539e-13	1.1544e-13	CCN2/COL1A1/COL1A2/COL5A1/FAP/MMP1/MMP14/P3H1/PLOD1/PLOD2/PLOD3/SERPINH1/TGFB1/VIM	14
BP	GO:0031589	cell-substrate adhesion	19/93	354/18670	9.4435e-15	3.01012e-12	1.92474e-12	CCN2/CD44/COL1A1/COL3A1/COL5A3/EDIL3/FBLN1/FBLN5/FN1/ITGA5/LAMC2/LGALS1/MMP14/NID2/POSTN/SERPINE1/SFRP1/VCAM1/VEGFA	19
BP	GO:0048771	tissue remodeling	13/93	179/18670	4.96761e-12	1.40749e-09	8.99979e-10	BGN/CTHRC1/FOXC2/GJA1/GREM1/IL15/MMP14/SFRP1/TGFB1/TGM2/TIMP1/TNFAIP3/TNFRSF11B	13
BP	GO:0048705	skeletal system morphogenesis	14/93	239/18670	1.31206e-11	3.34576e-09	2.13935e-09	BMP1/CCN2/COL11A1/COL1A1/COL6A2/COL6A3/FOXC2/GREM1/MATN2/MMP14/MSX1/SERPINH1/SFRP1/TGFB1	14
BP	GO:0090287	regulation of cellular response to growth factor stimulus	15/93	292/18670	1.49694e-11	3.47019e-09	2.21892e-09	DCN/FSTL1/FSTL3/GREM1/ITGA5/LOX/MSX1/PMEPA1/SFRP1/SLIT2/TGFB1/TGFBR3/VEGFA/VEGFC/WNT5A	15
BP	GO:0002062	chondrocyte differentiation	11/93	123/18670	2.48987e-11	5.29097e-09	3.38316e-09	CCN2/COL11A1/COL6A2/COL6A3/GREM1/LOXL2/MATN2/PTHLH/SERPINH1/TGFB1/TGFBI	11
BP	GO:0009612	response to mechanical stimulus	13/93	210/18670	3.74215e-11	7.34036e-09	4.69359e-09	COL11A1/COL1A1/COL3A1/CXCL12/DCN/FAS/GJA1/IGFBP2/MMP14/POSTN/SERPINE2/TGFB1/TNC	13
BP	GO:0060348	bone development	13/93	217/18670	5.64241e-11	1.02772e-08	6.5715e-09	COL1A1/COL6A2/COL6A3/GJA1/GREM1/LOX/MATN2/MMP14/MSX1/P3H1/SERPINH1/SPARC/TGFB1	13
BP	GO:0007160	cell-matrix adhesion	13/93	225/18670	8.86517e-11	1.50708e-08	9.63659e-09	CCN2/CD44/COL3A1/COL5A3/FBLN5/FN1/MMP14/NID2/POSTN/SERPINE1/SFRP1/VCAM1/VEGFA	13
BP	GO:0045785	positive regulation of cell adhesion	16/93	403/18670	1.38109e-10	2.20111e-08	1.40744e-08	CD44/CXCL12/EDIL3/FN1/FOXC2/FSTL3/IGFBP2/IL15/ITGA5/LGALS1/SFRP1/TGFB1/TGM2/VCAM1/VEGFA/WNT5A	16
BP	GO:0050900	leukocyte migration	17/93	499/18670	3.6641e-10	5.49616e-08	3.51436e-08	CD44/COL1A1/COL1A2/CXCL12/FN1/GREM1/ITGA5/MMP1/MMP14/SCG2/SERPINE1/SLIT2/TGFB1/VCAM1/VEGFA/VEGFC/WNT5A	17
BP	GO:0051271	negative regulation of cellular component movement	15/93	384/18670	6.90757e-10	9.78573e-08	6.25721e-08	COL3A1/CXCL12/DCN/DPYSL3/FBLN1/GREM1/IGFBP3/PFN2/SERPINE1/SFRP1/SLIT2/TGFB1/TGFBR3/TIMP1/WNT5A	15
BP	GO:0070482	response to oxygen levels	15/93	394/18670	9.83147e-10	1.31949e-07	8.43709e-08	CCN2/COL1A1/CXCL12/FAS/LOXL2/MMP14/PLOD1/PLOD2/POSTN/SFRP1/TGFB1/TGFBR3/VCAM1/VEGFA/VEGFC	15
BP	GO:0001101	response to acid chemical	14/93	343/18670	1.53421e-09	1.95612e-07	1.25079e-07	CCN2/COL1A1/COL1A2/COL3A1/COL4A1/COL5A2/GJA1/IGFBP2/SFRP1/SPARC/TGFBR3/TNC/VEGFA/WNT5A	14
BP	GO:0035987	endodermal cell differentiation	7/93	45/18670	2.35305e-09	2.85727e-07	1.827e-07	COL11A1/COL4A2/COL5A1/COL5A2/FN1/ITGA5/MMP14	7
BP	GO:0050673	epithelial cell proliferation	15/93	434/18670	3.66689e-09	4.25026e-07	2.71771e-07	CXCL12/FAP/GJA1/IGFBP3/LOXL2/MMP14/SCG2/SFRP1/SPARC/TGFB1/TGFBR3/TNFAIP3/VEGFA/VEGFC/WNT5A	15
BP	GO:0007492	endoderm development	8/93	76/18670	3.98654e-09	4.41986e-07	2.82616e-07	COL11A1/COL4A2/COL5A1/COL5A2/FN1/ITGA5/MMP14/TGFB1	8
BP	GO:0001706	endoderm formation	7/93	50/18670	5.07576e-09	5.39299e-07	3.4484e-07	COL11A1/COL4A2/COL5A1/COL5A2/FN1/ITGA5/MMP14	7
BP	GO:0040013	negative regulation of locomotion	14/93	381/18670	5.89447e-09	6.01236e-07	3.84443e-07	COL3A1/CXCL12/DCN/DPYSL3/FBLN1/GREM1/IGFBP3/PFN2/SERPINE1/SFRP1/SLIT2/TGFB1/TIMP1/WNT5A	14
BP	GO:0001667	ameboidal-type cell migration	15/93	462/18670	8.50426e-09	8.34072e-07	5.33324e-07	DCN/FAP/FN1/FOXC2/GREM1/LOXL2/PFN2/SCG2/SLIT2/SPARC/TGFB1/TIMP1/VEGFA/VEGFC/WNT5A	15
BP	GO:0001704	formation of primary germ layer	9/93	121/18670	9.09564e-09	8.59033e-07	5.49285e-07	COL11A1/COL4A2/COL5A1/COL5A2/FN1/FOXC2/ITGA5/MMP14/WNT5A	9
BP	GO:0010810	regulation of cell-substrate adhesion	11/93	215/18670	9.75617e-09	8.88508e-07	5.68132e-07	COL1A1/EDIL3/FBLN1/FN1/ITGA5/LGALS1/MMP14/POSTN/SERPINE1/SFRP1/VEGFA	11
BP	GO:0043542	endothelial cell migration	12/93	274/18670	1.13774e-08	1.00043e-06	6.39694e-07	DCN/FAP/FOXC2/GREM1/LOXL2/SCG2/SLIT2/SPARC/TGFB1/VEGFA/VEGFC/WNT5A	12
BP	GO:0007517	muscle organ development	14/93	410/18670	1.49113e-08	1.26746e-06	8.10441e-07	COL11A1/COL3A1/COL6A3/DCN/FOXC2/GJA1/GREM1/LAMA2/LOX/MSX1/SGCG/TGFB1/TGFBR3/WNT5A	14
BP	GO:0016049	cell growth	15/93	484/18670	1.58185e-08	1.3012e-06	8.32018e-07	BDNF/CXCL12/FBLN5/FN1/GJA1/IGFBP3/MMP14/MSX1/POSTN/SERPINE2/SFRP1/SLIT2/TGFB1/VEGFA/WNT5A	15
BP	GO:0001558	regulation of cell growth	14/93	416/18670	1.78988e-08	1.37972e-06	8.82224e-07	BDNF/CXCL12/FBLN5/FN1/GJA1/IGFBP3/MMP14/MSX1/SERPINE2/SFRP1/SLIT2/TGFB1/VEGFA/WNT5A	14
BP	GO:0007178	transmembrane receptor protein serine/threonine kinase signaling pathway	13/93	349/18670	1.83963e-08	1.37972e-06	8.82224e-07	COL1A2/COL3A1/FSTL1/FSTL3/GREM1/LOX/MSX1/PMEPA1/SFRP1/TGFB1/TGFBR3/VIM/WNT5A	13
BP	GO:2000146	negative regulation of cell motility	13/93	349/18670	1.83963e-08	1.37972e-06	8.82224e-07	COL3A1/CXCL12/DCN/DPYSL3/FBLN1/GREM1/IGFBP3/PFN2/SERPINE1/SFRP1/SLIT2/TGFB1/TIMP1	13
BP	GO:0010631	epithelial cell migration	13/93	352/18670	2.03543e-08	1.45648e-06	9.31304e-07	DCN/FAP/FOXC2/GREM1/LOXL2/PFN2/SCG2/SLIT2/SPARC/TGFB1/VEGFA/VEGFC/WNT5A	13
BP	GO:0007162	negative regulation of cell adhesion	12/93	289/18670	2.0562e-08	1.45648e-06	9.31304e-07	COL1A1/CXCL12/FBLN1/LGALS1/MMP14/POSTN/SERPINE1/SERPINE2/TGFB1/TGFBI/TNC/VEGFA	12
BP	GO:0090132	epithelium migration	13/93	355/18670	2.24986e-08	1.55058e-06	9.91475e-07	DCN/FAP/FOXC2/GREM1/LOXL2/PFN2/SCG2/SLIT2/SPARC/TGFB1/VEGFA/VEGFC/WNT5A	13
BP	GO:0061138	morphogenesis of a branching epithelium	10/93	182/18670	2.42868e-08	1.62977e-06	1.04211e-06	COL4A1/FOXC2/MMP14/SFRP1/SLIT2/TGFB1/TGM2/TNC/VEGFA/WNT5A	10
BP	GO:0090130	tissue migration	13/93	361/18670	2.741e-08	1.7922e-06	1.14597e-06	DCN/FAP/FOXC2/GREM1/LOXL2/PFN2/SCG2/SLIT2/SPARC/TGFB1/VEGFA/VEGFC/WNT5A	13
BP	GO:0007369	gastrulation	10/93	185/18670	2.83718e-08	1.8087e-06	1.15652e-06	COL11A1/COL4A2/COL5A1/COL5A2/FN1/FOXC2/ITGA5/MMP14/SFRP1/WNT5A	10
BP	GO:0036293	response to decreased oxygen levels	13/93	370/18670	3.66041e-08	2.27659e-06	1.4557e-06	CCN2/CXCL12/LOXL2/MMP14/PLOD1/PLOD2/POSTN/SFRP1/TGFB1/TGFBR3/VCAM1/VEGFA/VEGFC	13
BP	GO:0071560	cellular response to transforming growth factor beta stimulus	11/93	249/18670	4.43037e-08	2.68987e-06	1.71996e-06	COL1A1/COL1A2/COL3A1/COL4A2/LOX/PMEPA1/POSTN/SFRP1/TGFB1/TGFBR3/WNT5A	11
BP	GO:0001763	morphogenesis of a branching structure	10/93	196/18670	4.903e-08	2.90759e-06	1.85918e-06	COL4A1/FOXC2/MMP14/SFRP1/SLIT2/TGFB1/TGM2/TNC/VEGFA/WNT5A	10
BP	GO:0045765	regulation of angiogenesis	13/93	383/18670	5.48176e-08	3.17693e-06	2.0314e-06	ADAM12/COL4A2/DCN/FOXC2/ITGA5/SERPINE1/SFRP1/SPARC/THBS2/TNFAIP3/VEGFA/VEGFC/WNT5A	13
BP	GO:0071559	response to transforming growth factor beta	11/93	255/18670	5.64866e-08	3.20091e-06	2.04673e-06	COL1A1/COL1A2/COL3A1/COL4A2/LOX/PMEPA1/POSTN/SFRP1/TGFB1/TGFBR3/WNT5A	11
BP	GO:0061035	regulation of cartilage development	7/93	72/18670	6.84974e-08	3.79714e-06	2.42797e-06	BMP1/CCN2/GREM1/LOXL2/PTHLH/TGFB1/WNT5A	7
BP	GO:0060349	bone morphogenesis	8/93	114/18670	9.97366e-08	5.33609e-06	3.41202e-06	COL1A1/COL6A2/COL6A3/MATN2/MMP14/MSX1/SERPINH1/TGFB1	8
BP	GO:0030336	negative regulation of cell migration	12/93	334/18670	1.00444e-07	5.33609e-06	3.41202e-06	COL3A1/CXCL12/DCN/DPYSL3/GREM1/IGFBP3/PFN2/SERPINE1/SFRP1/SLIT2/TGFB1/TIMP1	12
BP	GO:0002063	chondrocyte development	6/93	48/18670	1.34537e-07	7.00139e-06	4.47685e-06	COL11A1/COL6A2/COL6A3/MATN2/PTHLH/SERPINH1	6
BP	GO:0007584	response to nutrient	10/93	219/18670	1.38858e-07	7.08176e-06	4.52823e-06	COL1A1/IGFBP2/IL15/POSTN/SFRP1/SPARC/TGFB1/TNC/TNFRSF11B/VCAM1	10
BP	GO:0090288	negative regulation of cellular response to growth factor stimulus	9/93	166/18670	1.4186e-07	7.09298e-06	4.53541e-06	DCN/FSTL3/GREM1/PMEPA1/SFRP1/SLIT2/TGFB1/TGFBR3/WNT5A	9
BP	GO:0048762	mesenchymal cell differentiation	10/93	220/18670	1.44881e-07	7.10472e-06	4.54291e-06	COL1A1/FN1/FOXC2/GREM1/LOXL2/MSX1/SFRP1/TGFB1/TGFBR3/WNT5A	10
BP	GO:0022617	extracellular matrix disassembly	7/93	81/18670	1.55919e-07	7.50177e-06	4.7968e-06	BMP1/CD44/FAP/MMP1/MMP14/TGFB1/TIMP1	7
BP	GO:1901342	regulation of vasculature development	13/93	422/18670	1.68444e-07	7.95429e-06	5.08615e-06	ADAM12/COL4A2/DCN/FOXC2/ITGA5/SERPINE1/SFRP1/SPARC/THBS2/TNFAIP3/VEGFA/VEGFC/WNT5A	13
BP	GO:0001649	osteoblast differentiation	10/93	225/18670	1.78574e-07	8.27934e-06	5.294e-06	COL1A1/CTHRC1/GJA1/GREM1/IGFBP3/LOX/PTHLH/SFRP1/TNC/VCAN	10
BP	GO:0030324	lung development	9/93	172/18670	1.92068e-07	8.74596e-06	5.59236e-06	CCN2/FSTL3/LOX/MMP14/PLOD3/SPARC/TNC/VEGFA/WNT5A	9
BP	GO:0001666	response to hypoxia	12/93	359/18670	2.18915e-07	9.79358e-06	6.26223e-06	CXCL12/LOXL2/MMP14/PLOD1/PLOD2/POSTN/SFRP1/TGFB1/TGFBR3/VCAM1/VEGFA/VEGFC	12
BP	GO:0030323	respiratory tube development	9/93	176/18670	2.33556e-07	1.02684e-05	6.56585e-06	CCN2/FSTL3/LOX/MMP14/PLOD3/SPARC/TNC/VEGFA/WNT5A	9
BP	GO:0032964	collagen biosynthetic process	6/93	53/18670	2.46711e-07	1.06629e-05	6.8181e-06	CCN2/COL1A1/COL5A1/SERPINH1/TGFB1/VIM	6
BP	GO:0060560	developmental growth involved in morphogenesis	10/93	235/18670	2.67195e-07	1.13558e-05	7.26113e-06	BDNF/CXCL12/FN1/POSTN/SFRP1/SLIT2/TGFB1/TNC/VEGFA/WNT5A	10
BP	GO:0034103	regulation of tissue remodeling	7/93	88/18670	2.76734e-07	1.15684e-05	7.39709e-06	GJA1/GREM1/IL15/SFRP1/TGFB1/TNFAIP3/TNFRSF11B	7
BP	GO:0046849	bone remodeling	7/93	90/18670	3.23072e-07	1.32877e-05	8.49642e-06	CTHRC1/GJA1/GREM1/SFRP1/TGFB1/TNFAIP3/TNFRSF11B	7
BP	GO:0090092	regulation of transmembrane receptor protein serine/threonine kinase signaling pathway	10/93	241/18670	3.37178e-07	1.36477e-05	8.72662e-06	FSTL1/FSTL3/GREM1/LOX/MSX1/PMEPA1/SFRP1/TGFB1/TGFBR3/WNT5A	10
BP	GO:0050921	positive regulation of chemotaxis	8/93	135/18670	3.68642e-07	1.46881e-05	9.39188e-06	CXCL12/SCG2/SERPINE1/SLIT2/TGFB1/VEGFA/VEGFC/WNT5A	8
BP	GO:0033273	response to vitamin	7/93	93/18670	4.04725e-07	1.58777e-05	1.01525e-05	COL1A1/IL15/POSTN/SFRP1/SPARC/TGFB1/TNC	7
BP	GO:0001935	endothelial cell proliferation	9/93	191/18670	4.66456e-07	1.80222e-05	1.15238e-05	CXCL12/GJA1/LOXL2/MMP14/SCG2/SPARC/VEGFA/VEGFC/WNT5A	9
BP	GO:0071295	cellular response to vitamin	5/93	32/18670	4.9813e-07	1.89587e-05	1.21226e-05	COL1A1/IL15/POSTN/SFRP1/TNC	5
BP	GO:0001837	epithelial to mesenchymal transition	8/93	141/18670	5.14164e-07	1.92811e-05	1.23288e-05	COL1A1/GREM1/LOXL2/MSX1/SFRP1/TGFB1/TGFBR3/WNT5A	8
BP	GO:2000027	regulation of animal organ morphogenesis	10/93	253/18670	5.26822e-07	1.94695e-05	1.24492e-05	CTHRC1/FOXC2/GREM1/MSX1/SFRP1/TGFB1/TNFAIP3/TNFRSF11B/VEGFA/WNT5A	10
BP	GO:0050930	induction of positive chemotaxis	4/93	14/18670	5.55856e-07	2.0249e-05	1.29477e-05	CXCL12/SCG2/VEGFA/VEGFC	4
BP	GO:0006027	glycosaminoglycan catabolic process	6/93	61/18670	5.77927e-07	2.0491e-05	1.31024e-05	BGN/CD44/DCN/LUM/TGFB1/VCAN	6
BP	GO:0002685	regulation of leukocyte migration	9/93	196/18670	5.79621e-07	2.0491e-05	1.31024e-05	CXCL12/GREM1/MMP14/SERPINE1/SLIT2/TGFB1/VEGFA/VEGFC/WNT5A	9
BP	GO:0060562	epithelial tube morphogenesis	11/93	322/18670	5.86604e-07	2.0491e-05	1.31024e-05	COL4A1/CTHRC1/FOXC2/GJA1/MMP14/SFRP1/SLIT2/TGFB1/TNC/VEGFA/WNT5A	11
BP	GO:0060541	respiratory system development	9/93	198/18670	6.31142e-07	2.17488e-05	1.39067e-05	CCN2/FSTL3/LOX/MMP14/PLOD3/SPARC/TNC/VEGFA/WNT5A	9
BP	GO:0003007	heart morphogenesis	10/93	259/18670	6.52681e-07	2.21912e-05	1.41895e-05	COL11A1/COL5A1/FOXC2/GJA1/MSX1/SLIT2/TGFB1/TGFBR3/VEGFA/WNT5A	10
BP	GO:0046851	negative regulation of bone remodeling	4/93	15/18670	7.55097e-07	2.53355e-05	1.62001e-05	GREM1/SFRP1/TNFAIP3/TNFRSF11B	4
BP	GO:0048754	branching morphogenesis of an epithelial tube	8/93	150/18670	8.23368e-07	2.72674e-05	1.74354e-05	COL4A1/FOXC2/MMP14/SLIT2/TGFB1/TNC/VEGFA/WNT5A	8
BP	GO:0006026	aminoglycan catabolic process	6/93	65/18670	8.46089e-07	2.7516e-05	1.75943e-05	BGN/CD44/DCN/LUM/TGFB1/VCAN	6
BP	GO:0060537	muscle tissue development	12/93	408/18670	8.52456e-07	2.7516e-05	1.75943e-05	COL11A1/COL3A1/DCN/FOXC2/GJA1/GREM1/LOX/SGCG/TGFB1/TGFBR3/VEGFA/WNT5A	12
BP	GO:0034329	cell junction assembly	12/93	409/18670	8.74672e-07	2.78802e-05	1.78272e-05	BDNF/CDH2/CDH6/FN1/GJA1/ITGA5/LAMC2/MMP14/SFRP1/THBS2/VEGFA/WNT5A	12
BP	GO:0071229	cellular response to acid chemical	9/93	209/18670	9.91568e-07	3.1216e-05	1.99602e-05	COL1A1/COL1A2/COL3A1/COL4A1/COL5A2/SFRP1/TNC/VEGFA/WNT5A	9
BP	GO:0010812	negative regulation of cell-substrate adhesion	6/93	68/18670	1.10781e-06	3.44503e-05	2.20283e-05	COL1A1/FBLN1/LGALS1/MMP14/POSTN/SERPINE1	6
BP	GO:0010721	negative regulation of cell development	11/93	344/18670	1.12235e-06	3.44819e-05	2.20485e-05	COL3A1/DPYSL3/FBLN1/LGALS1/POSTN/PTHLH/SLIT2/TGFB1/VEGFA/VIM/WNT5A	11
BP	GO:0060485	mesenchyme development	10/93	279/18670	1.28228e-06	3.89263e-05	2.48904e-05	COL1A1/FN1/FOXC2/GREM1/LOXL2/MSX1/SFRP1/TGFB1/TGFBR3/WNT5A	10
BP	GO:0050920	regulation of chemotaxis	9/93	217/18670	1.35476e-06	4.06427e-05	2.59878e-05	CXCL12/GREM1/SCG2/SERPINE1/SLIT2/TGFB1/VEGFA/VEGFC/WNT5A	9
BP	GO:1903510	mucopolysaccharide metabolic process	7/93	112/18670	1.43354e-06	4.25062e-05	2.71794e-05	BGN/CD44/DCN/IL15/LUM/TGFB1/VCAN	7
BP	GO:0002688	regulation of leukocyte chemotaxis	7/93	114/18670	1.61511e-06	4.71206e-05	3.013e-05	CXCL12/GREM1/SERPINE1/SLIT2/VEGFA/VEGFC/WNT5A	7
BP	GO:0048732	gland development	12/93	434/18670	1.62612e-06	4.71206e-05	3.013e-05	FSTL3/GJA1/MSX1/SERPINE2/SFRP1/TGFB1/TGFBR3/TGM2/TNC/TNFAIP3/VEGFA/WNT5A	12
BP	GO:0060350	endochondral bone morphogenesis	6/93	73/18670	1.6889e-06	4.83898e-05	3.09415e-05	COL1A1/COL6A2/COL6A3/MATN2/MMP14/SERPINH1	6
BP	GO:0085029	extracellular matrix assembly	5/93	41/18670	1.78934e-06	5.02825e-05	3.21518e-05	COL1A2/FBLN5/LOX/PLOD3/TGFB1	5
BP	GO:0043687	post-translational protein modification	11/93	361/18670	1.7944e-06	5.02825e-05	3.21518e-05	CDH2/FN1/FSTL1/FSTL3/IGFBP3/LGALS1/P3H1/SCG2/TIMP1/TNC/VCAN	11
BP	GO:0048738	cardiac muscle tissue development	9/93	233/18670	2.43652e-06	6.7534e-05	4.31827e-05	COL11A1/FOXC2/GJA1/GREM1/SGCG/TGFB1/TGFBR3/VEGFA/WNT5A	9
BP	GO:0052547	regulation of peptidase activity	12/93	452/18670	2.47697e-06	6.79171e-05	4.34277e-05	CCN2/CD44/COL6A3/FAS/FBLN1/FN1/PLAUR/SERPINE1/SERPINE2/SERPINH1/TIMP1/VEGFA	12
BP	GO:0034104	negative regulation of tissue remodeling	4/93	20/18670	2.62953e-06	7.13329e-05	4.56119e-05	GREM1/SFRP1/TNFAIP3/TNFRSF11B	4
BP	GO:0060326	cell chemotaxis	10/93	304/18670	2.76967e-06	7.43124e-05	4.7517e-05	CXCL12/GREM1/LOX/SCG2/SERPINE1/SLIT2/VCAM1/VEGFA/VEGFC/WNT5A	10
BP	GO:0050678	regulation of epithelial cell proliferation	11/93	378/18670	2.79764e-06	7.43124e-05	4.7517e-05	CXCL12/GJA1/SCG2/SFRP1/SPARC/TGFB1/TGFBR3/TNFAIP3/VEGFA/VEGFC/WNT5A	11
BP	GO:0090101	negative regulation of transmembrane receptor protein serine/threonine kinase signaling pathway	7/93	126/18670	3.15762e-06	8.30097e-05	5.30782e-05	FSTL3/GREM1/PMEPA1/SFRP1/TGFB1/TGFBR3/WNT5A	7
BP	GO:0071675	regulation of mononuclear cell migration	5/93	46/18670	3.20933e-06	8.35081e-05	5.33969e-05	CXCL12/GREM1/SERPINE1/SLIT2/TGFB1	5
BP	GO:0060415	muscle tissue morphogenesis	6/93	82/18670	3.35144e-06	8.63249e-05	5.51981e-05	COL11A1/COL3A1/FOXC2/TGFB1/TGFBR3/WNT5A	6
BP	GO:0002576	platelet degranulation	7/93	128/18670	3.50677e-06	8.85372e-05	5.66126e-05	FN1/SERPINE1/SPARC/TGFB1/TIMP1/VEGFA/VEGFC	7
BP	GO:0002687	positive regulation of leukocyte migration	7/93	128/18670	3.50677e-06	8.85372e-05	5.66126e-05	CXCL12/MMP14/SERPINE1/TGFB1/VEGFA/VEGFC/WNT5A	7
BP	GO:0060351	cartilage development involved in endochondral bone morphogenesis	5/93	47/18670	3.57733e-06	8.94331e-05	5.71855e-05	COL1A1/COL6A2/COL6A3/MATN2/SERPINH1	5
BP	GO:0014706	striated muscle tissue development	11/93	390/18670	3.77486e-06	9.34552e-05	5.97573e-05	COL11A1/DCN/FOXC2/GJA1/GREM1/LOX/SGCG/TGFB1/TGFBR3/VEGFA/WNT5A	11
BP	GO:0046850	regulation of bone remodeling	5/93	48/18670	3.97765e-06	9.75289e-05	6.23621e-05	GJA1/GREM1/SFRP1/TNFAIP3/TNFRSF11B	5
BP	GO:0042476	odontogenesis	7/93	132/18670	4.30217e-06	0.000104481	6.68076e-05	COL1A1/COL1A2/MSX1/SERPINE1/TGFB1/TNC/TNFRSF11B	7
BP	GO:0007568	aging	10/93	321/18670	4.48953e-06	0.000108003	6.90594e-05	CCN2/COL4A2/DCN/IGFBP2/IL15/LOXL2/SERPINE1/TGFB1/TIMP1/VCAM1	10
BP	GO:0032355	response to estradiol	7/93	134/18670	4.75301e-06	0.000113273	7.24291e-05	CCN2/COL1A1/GJA1/IGFBP2/POSTN/SFRP1/TGFB1	7
BP	GO:0022407	regulation of cell-cell adhesion	11/93	402/18670	5.03919e-06	0.000118473	7.57545e-05	CD44/CXCL12/FSTL3/IGFBP2/IL15/LGALS1/SERPINE2/TGFB1/VCAM1/VEGFA/WNT5A	11
BP	GO:0048644	muscle organ morphogenesis	6/93	88/18670	5.06416e-06	0.000118473	7.57545e-05	COL11A1/COL3A1/FOXC2/TGFB1/TGFBR3/WNT5A	6
BP	GO:0003433	chondrocyte development involved in endochondral bone morphogenesis	4/93	24/18670	5.67974e-06	0.000129286	8.26684e-05	COL6A2/COL6A3/MATN2/SERPINH1	4
BP	GO:0018126	protein hydroxylation	4/93	24/18670	5.67974e-06	0.000129286	8.26684e-05	P3H1/PLOD1/PLOD2/PLOD3	4
BP	GO:0060343	trabecula formation	4/93	24/18670	5.67974e-06	0.000129286	8.26684e-05	COL1A1/GREM1/SFRP1/TGFBR3	4
BP	GO:0001655	urogenital system development	10/93	330/18670	5.72915e-06	0.000129286	8.26684e-05	COL4A1/DCN/FOXC2/FSTL3/SFRP1/SLIT2/TGFB1/TNC/VEGFA/WNT5A	10
BP	GO:0030510	regulation of BMP signaling pathway	6/93	91/18670	6.15469e-06	0.000137671	8.80297e-05	FSTL1/FSTL3/GREM1/MSX1/SFRP1/WNT5A	6
BP	GO:0031099	regeneration	8/93	198/18670	6.54563e-06	0.000145142	9.28072e-05	CXCL12/GJA1/MATN2/NNMT/POSTN/TGFB1/TGFBR3/TNC	8
BP	GO:0050927	positive regulation of positive chemotaxis	4/93	25/18670	6.73586e-06	0.00014579	9.32216e-05	CXCL12/SCG2/VEGFA/VEGFC	4
BP	GO:0090025	regulation of monocyte chemotaxis	4/93	25/18670	6.73586e-06	0.00014579	9.32216e-05	CXCL12/GREM1/SERPINE1/SLIT2	4
BP	GO:0010975	regulation of neuron projection development	12/93	499/18670	6.80355e-06	0.00014579	9.32216e-05	BDNF/CDH2/CXCL12/DPYSL3/FN1/LGALS1/P3H1/SFRP1/SLIT2/VEGFA/VIM/WNT5A	12
BP	GO:0031667	response to nutrient levels	12/93	499/18670	6.80355e-06	0.00014579	9.32216e-05	COL1A1/FAS/FSTL1/IGFBP2/IL15/POSTN/SFRP1/SPARC/TGFB1/TNC/TNFRSF11B/VCAM1	12
BP	GO:0050926	regulation of positive chemotaxis	4/93	26/18670	7.93028e-06	0.000168518	0.000107754	CXCL12/SCG2/VEGFA/VEGFC	4
BP	GO:0050679	positive regulation of epithelial cell proliferation	8/93	206/18670	8.74858e-06	0.000184371	0.000117891	CXCL12/SCG2/SFRP1/TGFB1/TNFAIP3/VEGFA/VEGFC/WNT5A	8
BP	GO:0007044	cell-substrate junction assembly	6/93	97/18670	8.90844e-06	0.000184687	0.000118093	FN1/ITGA5/LAMC2/MMP14/SFRP1/VEGFA	6
BP	GO:0150115	cell-substrate junction organization	6/93	97/18670	8.90844e-06	0.000184687	0.000118093	FN1/ITGA5/LAMC2/MMP14/SFRP1/VEGFA	6
BP	GO:0061041	regulation of wound healing	7/93	148/18670	9.14564e-06	0.000188076	0.00012026	FAP/FOXC2/GJA1/PLAUR/SERPINE1/SERPINE2/TNFAIP3	7
BP	GO:0071774	response to fibroblast growth factor	7/93	150/18670	9.98546e-06	0.000203703	0.000130252	CCN2/CD44/COL1A1/POSTN/SFRP1/TNC/WNT5A	7
BP	GO:0097529	myeloid leukocyte migration	8/93	210/18670	1.00663e-05	0.000203722	0.000130264	CXCL12/GREM1/MMP14/SCG2/SERPINE1/SLIT2/VEGFA/VEGFC	8
BP	GO:0018149	peptide cross-linking	5/93	60/18670	1.21035e-05	0.000243023	0.000155395	BGN/COL3A1/DCN/FN1/TGM2	5
BP	GO:0060536	cartilage morphogenesis	4/93	29/18670	1.24556e-05	0.000248138	0.000158665	COL6A2/COL6A3/MATN2/MSX1	4
BP	GO:0030509	BMP signaling pathway	7/93	157/18670	1.34454e-05	0.00026578	0.000169946	FSTL1/FSTL3/GREM1/MSX1/SFRP1/TGFBR3/WNT5A	7
BP	GO:0038063	collagen-activated tyrosine kinase receptor signaling pathway	3/93	10/18670	1.39999e-05	0.000272517	0.000174253	COL1A1/COL4A1/COL4A2	3
BP	GO:0060346	bone trabecula formation	3/93	10/18670	1.39999e-05	0.000272517	0.000174253	COL1A1/GREM1/SFRP1	3
BP	GO:0003413	chondrocyte differentiation involved in endochondral bone morphogenesis	4/93	30/18670	1.43171e-05	0.000276581	0.000176852	COL6A2/COL6A3/MATN2/SERPINH1	4
BP	GO:0010632	regulation of epithelial cell migration	9/93	291/18670	1.46872e-05	0.000281596	0.000180059	DCN/FOXC2/PFN2/SLIT2/SPARC/TGFB1/VEGFA/VEGFC/WNT5A	9
BP	GO:0044706	multi-multicellular organism process	8/93	222/18670	1.50672e-05	0.000286726	0.000183339	FBLN1/GJA1/IGFBP2/ITGA5/PTHLH/SERPINE2/TGFB1/TIMP1	8
BP	GO:0030203	glycosaminoglycan metabolic process	7/93	160/18670	1.5205e-05	0.000287206	0.000183646	BGN/CD44/DCN/IL15/LUM/TGFB1/VCAN	7
BP	GO:0051146	striated muscle cell differentiation	9/93	293/18670	1.5508e-05	0.000288652	0.00018457	ADAM12/BDNF/CDH2/GREM1/LOX/MMP14/MSX1/TGFB1/VEGFA	9
BP	GO:0072001	renal system development	9/93	293/18670	1.5508e-05	0.000288652	0.00018457	COL4A1/DCN/FOXC2/FSTL3/SFRP1/SLIT2/TGFB1/VEGFA/WNT5A	9
BP	GO:0030595	leukocyte chemotaxis	8/93	224/18670	1.60759e-05	0.000297054	0.000189943	CXCL12/GREM1/SCG2/SERPINE1/SLIT2/VEGFA/VEGFC/WNT5A	8
BP	GO:0003401	axis elongation	4/93	31/18670	1.63757e-05	0.000300417	0.000192093	SFRP1/TGFB1/TNC/WNT5A	4
BP	GO:0031214	biomineral tissue development	7/93	163/18670	1.71511e-05	0.00031018	0.000198336	COL1A1/COL1A2/GJA1/GREM1/LOX/PTHLH/TGFB1	7
BP	GO:0110148	biomineralization	7/93	163/18670	1.71511e-05	0.00031018	0.000198336	COL1A1/COL1A2/GJA1/GREM1/LOX/PTHLH/TGFB1	7
BP	GO:0050680	negative regulation of epithelial cell proliferation	7/93	165/18670	1.85595e-05	0.000333286	0.000213111	GJA1/SCG2/SFRP1/SPARC/TGFB1/TGFBR3/WNT5A	7
BP	GO:0010594	regulation of endothelial cell migration	8/93	229/18670	1.88491e-05	0.000336121	0.000214923	DCN/FOXC2/SLIT2/SPARC/TGFB1/VEGFA/VEGFC/WNT5A	8
BP	GO:0010769	regulation of cell morphogenesis involved in differentiation	9/93	301/18670	1.91944e-05	0.000339901	0.000217341	BDNF/CDH2/CXCL12/FBLN1/FN1/POSTN/SLIT2/VEGFA/WNT5A	9
BP	GO:2001234	negative regulation of apoptotic signaling pathway	8/93	230/18670	1.94495e-05	0.000342042	0.000218709	BDNF/CD44/CXCL12/FAS/PLAUR/SCG2/SERPINE1/TNFAIP3	8
BP	GO:0043200	response to amino acid	6/93	113/18670	2.13694e-05	0.000373232	0.000238653	CCN2/COL1A1/COL1A2/COL3A1/COL4A1/COL5A2	6
BP	GO:0035924	cellular response to vascular endothelial growth factor stimulus	5/93	68/18670	2.23881e-05	0.000375055	0.000239819	DCN/GAS1/VCAM1/VEGFA/VEGFC	5
BP	GO:0050918	positive chemotaxis	5/93	68/18670	2.23881e-05	0.000375055	0.000239819	CXCL12/SCG2/VEGFA/VEGFC/WNT5A	5
BP	GO:0071230	cellular response to amino acid stimulus	5/93	68/18670	2.23881e-05	0.000375055	0.000239819	COL1A1/COL1A2/COL3A1/COL4A1/COL5A2	5
BP	GO:0030282	bone mineralization	6/93	114/18670	2.24668e-05	0.000375055	0.000239819	COL1A2/GJA1/GREM1/LOX/PTHLH/TGFB1	6
BP	GO:0006022	aminoglycan metabolic process	7/93	170/18670	2.25033e-05	0.000375055	0.000239819	BGN/CD44/DCN/IL15/LUM/TGFB1/VCAN	7
BP	GO:0071772	response to BMP	7/93	170/18670	2.25033e-05	0.000375055	0.000239819	FSTL1/FSTL3/GREM1/MSX1/SFRP1/TGFBR3/WNT5A	7
BP	GO:0071773	cellular response to BMP stimulus	7/93	170/18670	2.25033e-05	0.000375055	0.000239819	FSTL1/FSTL3/GREM1/MSX1/SFRP1/TGFBR3/WNT5A	7
BP	GO:0050769	positive regulation of neurogenesis	11/93	474/18670	2.35226e-05	0.000389497	0.000249053	BDNF/CXCL12/DPYSL3/FN1/P3H1/SERPINE2/SLIT2/TGFB1/VEGFA/VEGFC/WNT5A	11
BP	GO:0055008	cardiac muscle tissue morphogenesis	5/93	69/18670	2.40428e-05	0.000395542	0.000252919	COL11A1/FOXC2/TGFB1/TGFBR3/WNT5A	5
BP	GO:0030208	dermatan sulfate biosynthetic process	3/93	12/18670	2.54814e-05	0.000416523	0.000266334	BGN/DCN/VCAN	3
BP	GO:0110111	negative regulation of animal organ morphogenesis	4/93	35/18670	2.68383e-05	0.000435908	0.000278729	FOXC2/GREM1/TNFRSF11B/WNT5A	4
BP	GO:0001936	regulation of endothelial cell proliferation	7/93	176/18670	2.81241e-05	0.000453902	0.000290235	CXCL12/GJA1/SCG2/SPARC/VEGFA/VEGFC/WNT5A	7
BP	GO:0022604	regulation of cell morphogenesis	11/93	484/18670	2.84849e-05	0.000456833	0.000292109	BDNF/CD44/CDH2/CXCL12/FBLN1/FN1/POSTN/SLIT2/SPARC/VEGFA/WNT5A	11
BP	GO:0022612	gland morphogenesis	6/93	120/18670	3.00445e-05	0.000478835	0.000306178	SFRP1/TGFB1/TGM2/TNC/TNFAIP3/WNT5A	6
BP	GO:1903034	regulation of response to wounding	7/93	179/18670	3.13406e-05	0.000496388	0.000317401	FAP/FOXC2/GJA1/PLAUR/SERPINE1/SERPINE2/TNFAIP3	7
BP	GO:0030205	dermatan sulfate metabolic process	3/93	13/18670	3.30063e-05	0.000506898	0.000324122	BGN/DCN/VCAN	3
BP	GO:0038065	collagen-activated signaling pathway	3/93	13/18670	3.30063e-05	0.000506898	0.000324122	COL1A1/COL4A1/COL4A2	3
BP	GO:0061042	vascular wound healing	3/93	13/18670	3.30063e-05	0.000506898	0.000324122	FOXC2/SERPINE1/TNFAIP3	3
BP	GO:0061430	bone trabecula morphogenesis	3/93	13/18670	3.30063e-05	0.000506898	0.000324122	COL1A1/GREM1/SFRP1	3
BP	GO:0070208	protein heterotrimerization	3/93	13/18670	3.30063e-05	0.000506898	0.000324122	COL1A1/COL1A2/COL6A2	3
BP	GO:0033280	response to vitamin D	4/93	37/18670	3.3596e-05	0.000506898	0.000324122	IL15/SFRP1/TGFB1/TNC	4
BP	GO:0048846	axon extension involved in axon guidance	4/93	37/18670	3.3596e-05	0.000506898	0.000324122	CXCL12/SLIT2/VEGFA/WNT5A	4
BP	GO:1902284	neuron projection extension involved in neuron projection guidance	4/93	37/18670	3.3596e-05	0.000506898	0.000324122	CXCL12/SLIT2/VEGFA/WNT5A	4
BP	GO:0031670	cellular response to nutrient	5/93	74/18670	3.37932e-05	0.000506898	0.000324122	COL1A1/IL15/POSTN/SFRP1/TNC	5
BP	GO:2001233	regulation of apoptotic signaling pathway	10/93	406/18670	3.42967e-05	0.000511442	0.000327027	BDNF/CD44/CXCL12/FAS/MSX1/PLAUR/SCG2/SERPINE1/SFRP1/TNFAIP3	10
BP	GO:0010951	negative regulation of endopeptidase activity	8/93	250/18670	3.52981e-05	0.000523315	0.000334619	CD44/COL6A3/PLAUR/SERPINE1/SERPINE2/SERPINH1/TIMP1/VEGFA	8
BP	GO:0002040	sprouting angiogenesis	7/93	183/18670	3.60946e-05	0.000528973	0.000338237	FOXC2/GREM1/ITGA5/LOXL2/SLIT2/VEGFA/VEGFC	7
BP	GO:0050770	regulation of axonogenesis	7/93	183/18670	3.60946e-05	0.000528973	0.000338237	BDNF/CDH2/CXCL12/FN1/SLIT2/VEGFA/WNT5A	7
BP	GO:0061045	negative regulation of wound healing	5/93	76/18670	3.84543e-05	0.000560335	0.00035829	FAP/GJA1/PLAUR/SERPINE1/SERPINE2	5
BP	GO:0032496	response to lipopolysaccharide	9/93	330/18670	3.94627e-05	0.000571761	0.000365597	DCN/GJA1/SERPINE1/SPARC/TGFB1/TNFAIP3/VCAM1/VIM/WNT5A	9
BP	GO:0030308	negative regulation of cell growth	7/93	186/18670	4.00364e-05	0.000576796	0.000368816	GJA1/MSX1/SERPINE2/SFRP1/SLIT2/TGFB1/WNT5A	7
BP	GO:0022409	positive regulation of cell-cell adhesion	8/93	255/18670	4.06194e-05	0.000581907	0.000372084	CD44/FSTL3/IGFBP2/IL15/LGALS1/TGFB1/VCAM1/WNT5A	8
BP	GO:0050730	regulation of peptidyl-tyrosine phosphorylation	8/93	256/18670	4.17603e-05	0.000592966	0.000379155	BDNF/CD44/GREM1/IL15/ITGA5/SFRP1/TGFB1/VEGFA	8
BP	GO:0030207	chondroitin sulfate catabolic process	3/93	14/18670	4.18564e-05	0.000592966	0.000379155	BGN/DCN/VCAN	3
BP	GO:0010595	positive regulation of endothelial cell migration	6/93	128/18670	4.32109e-05	0.000608772	0.000389262	FOXC2/SPARC/TGFB1/VEGFA/VEGFC/WNT5A	6
BP	GO:0003206	cardiac chamber morphogenesis	6/93	129/18670	4.51386e-05	0.000632436	0.000404394	COL11A1/FOXC2/SLIT2/TGFB1/TGFBR3/WNT5A	6
BP	GO:0003231	cardiac ventricle development	6/93	130/18670	4.71346e-05	0.000656793	0.000419968	COL11A1/FOXC2/SLIT2/TGFB1/TGFBR3/WNT5A	6
BP	GO:0071496	cellular response to external stimulus	9/93	339/18670	4.8614e-05	0.000667109	0.000426564	COL1A1/FAS/GJA1/IL15/POSTN/SFRP1/TGFB1/TNC/VCAM1	9
BP	GO:0007565	female pregnancy	7/93	192/18670	4.89842e-05	0.000667109	0.000426564	FBLN1/GJA1/IGFBP2/ITGA5/PTHLH/TGFB1/TIMP1	7
BP	GO:0050731	positive regulation of peptidyl-tyrosine phosphorylation	7/93	192/18670	4.89842e-05	0.000667109	0.000426564	BDNF/CD44/GREM1/IL15/ITGA5/TGFB1/VEGFA	7
BP	GO:1901888	regulation of cell junction assembly	7/93	192/18670	4.89842e-05	0.000667109	0.000426564	BDNF/GJA1/MMP14/SFRP1/THBS2/VEGFA/WNT5A	7
BP	GO:0010466	negative regulation of peptidase activity	8/93	262/18670	4.91829e-05	0.000667109	0.000426564	CD44/COL6A3/PLAUR/SERPINE1/SERPINE2/SERPINH1/TIMP1/VEGFA	8
BP	GO:0052548	regulation of endopeptidase activity	10/93	425/18670	5.0408e-05	0.000680108	0.000434876	CCN2/CD44/COL6A3/FAS/PLAUR/SERPINE1/SERPINE2/SERPINH1/TIMP1/VEGFA	10
BP	GO:0050651	dermatan sulfate proteoglycan biosynthetic process	3/93	15/18670	5.21317e-05	0.000695999	0.000445037	BGN/DCN/VCAN	3
BP	GO:0090177	establishment of planar polarity involved in neural tube closure	3/93	15/18670	5.21317e-05	0.000695999	0.000445037	CTHRC1/SFRP1/WNT5A	3
BP	GO:0002237	response to molecule of bacterial origin	9/93	343/18670	5.32233e-05	0.000706411	0.000451695	DCN/GJA1/SERPINE1/SPARC/TGFB1/TNFAIP3/VCAM1/VIM/WNT5A	9
BP	GO:0048568	embryonic organ development	10/93	428/18670	5.34656e-05	0.000706411	0.000451695	COL11A1/COL5A2/CTHRC1/FOXC2/GJA1/MMP14/MSX1/TGFB1/VEGFA/WNT5A	10
BP	GO:0048608	reproductive structure development	10/93	431/18670	5.66802e-05	0.000745024	0.000476385	DCN/FSTL3/GJA1/MMP14/SERPINE2/SFRP1/SLIT2/TNC/VEGFA/WNT5A	10
BP	GO:0048638	regulation of developmental growth	9/93	347/18670	5.81966e-05	0.000761033	0.000486621	BDNF/CXCL12/FN1/FOXC2/GJA1/SFRP1/TGFBR3/VEGFA/WNT5A	9
BP	GO:0061458	reproductive system development	10/93	434/18670	6.00584e-05	0.000781372	0.000499627	DCN/FSTL3/GJA1/MMP14/SERPINE2/SFRP1/SLIT2/TNC/VEGFA/WNT5A	10
BP	GO:0050655	dermatan sulfate proteoglycan metabolic process	3/93	16/18670	6.39307e-05	0.000827529	0.00052914	BGN/DCN/VCAN	3
BP	GO:0050772	positive regulation of axonogenesis	5/93	85/18670	6.59104e-05	0.000848846	0.000542771	BDNF/CXCL12/FN1/SLIT2/VEGFA	5
BP	GO:0044331	cell-cell adhesion mediated by cadherin	4/93	44/18670	6.72391e-05	0.000857298	0.000548176	CDH2/CDH6/VEGFA/WNT5A	4
BP	GO:1902667	regulation of axon guidance	4/93	44/18670	6.72391e-05	0.000857298	0.000548176	CXCL12/SLIT2/VEGFA/WNT5A	4
BP	GO:0045766	positive regulation of angiogenesis	7/93	204/18670	7.18208e-05	0.000911159	0.000582615	ADAM12/FOXC2/ITGA5/SERPINE1/VEGFA/VEGFC/WNT5A	7
BP	GO:0001974	blood vessel remodeling	4/93	45/18670	7.35188e-05	0.000924257	0.00059099	BGN/FOXC2/TGFB1/TGM2	4
BP	GO:0002690	positive regulation of leukocyte chemotaxis	5/93	87/18670	7.3667e-05	0.000924257	0.00059099	CXCL12/SERPINE1/VEGFA/VEGFC/WNT5A	5
BP	GO:0045861	negative regulation of proteolysis	9/93	358/18670	7.39406e-05	0.000924257	0.00059099	CD44/COL6A3/GAS1/PLAUR/SERPINE1/SERPINE2/SERPINH1/TIMP1/VEGFA	9
BP	GO:0042249	establishment of planar polarity of embryonic epithelium	3/93	17/18670	7.73501e-05	0.00096216	0.000615226	CTHRC1/SFRP1/WNT5A	3
BP	GO:2000177	regulation of neural precursor cell proliferation	5/93	88/18670	7.77997e-05	0.000963054	0.000615798	CDH2/TGFB1/VEGFA/VEGFC/WNT5A	5
BP	GO:0044344	cellular response to fibroblast growth factor stimulus	6/93	143/18670	8.01491e-05	0.000977391	0.000624965	CCN2/CD44/COL1A1/POSTN/SFRP1/WNT5A	6
BP	GO:0007157	heterophilic cell-cell adhesion via plasma membrane cell adhesion molecules	4/93	46/18670	8.0215e-05	0.000977391	0.000624965	CADM1/CDH2/ITGA5/VCAM1	4
BP	GO:0010976	positive regulation of neuron projection development	8/93	281/18670	8.03252e-05	0.000977391	0.000624965	BDNF/CXCL12/DPYSL3/FN1/P3H1/SLIT2/VEGFA/WNT5A	8
BP	GO:0001654	eye development	9/93	362/18670	8.0491e-05	0.000977391	0.000624965	COL4A1/COL5A1/COL5A2/FOXC2/GJA1/TGFB1/VEGFA/VIM/WNT5A	9
BP	GO:0010717	regulation of epithelial to mesenchymal transition	5/93	90/18670	8.65991e-05	0.00103675	0.000662921	COL1A1/GREM1/LOXL2/SFRP1/TGFB1	5
BP	GO:0071674	mononuclear cell migration	5/93	90/18670	8.65991e-05	0.00103675	0.000662921	CXCL12/GREM1/SERPINE1/SLIT2/TGFB1	5
BP	GO:1903035	negative regulation of response to wounding	5/93	90/18670	8.65991e-05	0.00103675	0.000662921	FAP/GJA1/PLAUR/SERPINE1/SERPINE2	5
BP	GO:0061383	trabecula morphogenesis	4/93	47/18670	8.73441e-05	0.00103807	0.000663763	COL1A1/GREM1/SFRP1/TGFBR3	4
BP	GO:0150063	visual system development	9/93	366/18670	8.75233e-05	0.00103807	0.000663763	COL4A1/COL5A1/COL5A2/FOXC2/GJA1/TGFB1/VEGFA/VIM/WNT5A	9
BP	GO:0003414	chondrocyte morphogenesis involved in endochondral bone morphogenesis	3/93	18/18670	9.24855e-05	0.00108183	0.000691743	COL6A2/COL6A3/MATN2	3
BP	GO:0003429	growth plate cartilage chondrocyte morphogenesis	3/93	18/18670	9.24855e-05	0.00108183	0.000691743	COL6A2/COL6A3/MATN2	3
BP	GO:0090171	chondrocyte morphogenesis	3/93	18/18670	9.24855e-05	0.00108183	0.000691743	COL6A2/COL6A3/MATN2	3
BP	GO:0055010	ventricular cardiac muscle tissue morphogenesis	4/93	48/18670	9.49228e-05	0.00110024	0.000703519	COL11A1/FOXC2/TGFB1/TGFBR3	4
BP	GO:0060324	face development	4/93	48/18670	9.49228e-05	0.00110024	0.000703519	COL1A1/MSX1/TGFB1/WNT5A	4
BP	GO:0035148	tube formation	6/93	148/18670	9.69147e-05	0.00111458	0.000712688	CTHRC1/SFRP1/TGFB1/TGM2/VEGFA/WNT5A	6
BP	GO:0048880	sensory system development	9/93	371/18670	9.70342e-05	0.00111458	0.000712688	COL4A1/COL5A1/COL5A2/FOXC2/GJA1/TGFB1/VEGFA/VIM/WNT5A	9
BP	GO:0010712	regulation of collagen metabolic process	4/93	49/18670	0.000102968	0.00117744	0.000752881	CCN2/FAP/TGFB1/VIM	4
BP	GO:0008406	gonad development	7/93	217/18670	0.000105703	0.00120331	0.000769426	FSTL3/GJA1/MMP14/SFRP1/SLIT2/VEGFA/WNT5A	7
BP	GO:0002544	chronic inflammatory response	3/93	19/18670	0.000109431	0.00122929	0.000786032	GJA1/TNFAIP3/VCAM1	3
BP	GO:0003422	growth plate cartilage morphogenesis	3/93	19/18670	0.000109431	0.00122929	0.000786032	COL6A2/COL6A3/MATN2	3
BP	GO:0036303	lymph vessel morphogenesis	3/93	19/18670	0.000109431	0.00122929	0.000786032	FOXC2/VEGFA/VEGFC	3
BP	GO:0050708	regulation of protein secretion	10/93	472/18670	0.000120124	0.0013435	0.000859062	CADM1/FN1/GJA1/P3H1/POSTN/SFRP1/TGFB1/TNFAIP3/VEGFC/WNT5A	10
BP	GO:0048545	response to steroid hormone	9/93	383/18670	0.000123459	0.00136987	0.000875923	CCN2/COL1A1/IGFBP2/LOX/PMEPA1/SFRP1/SLIT2/SPARC/TGFB1	9
BP	GO:0001657	ureteric bud development	5/93	97/18670	0.000123557	0.00136987	0.000875923	FOXC2/SFRP1/SLIT2/TGFB1/VEGFA	5
BP	GO:0045137	development of primary sexual characteristics	7/93	223/18670	0.000125222	0.00138232	0.000883886	FSTL3/GJA1/MMP14/SFRP1/SLIT2/VEGFA/WNT5A	7
BP	GO:0001502	cartilage condensation	3/93	20/18670	0.000128278	0.00139367	0.000891145	BMP1/CCN2/COL11A1	3
BP	GO:0060602	branch elongation of an epithelium	3/93	20/18670	0.000128278	0.00139367	0.000891145	TGFB1/TNC/WNT5A	3
BP	GO:0042692	muscle cell differentiation	9/93	385/18670	0.000128401	0.00139367	0.000891145	ADAM12/BDNF/CDH2/GREM1/LOX/MMP14/MSX1/TGFB1/VEGFA	9
BP	GO:0072163	mesonephric epithelium development	5/93	98/18670	0.000129691	0.00139367	0.000891145	FOXC2/SFRP1/SLIT2/TGFB1/VEGFA	5
BP	GO:0072164	mesonephric tubule development	5/93	98/18670	0.000129691	0.00139367	0.000891145	FOXC2/SFRP1/SLIT2/TGFB1/VEGFA	5
BP	GO:0030514	negative regulation of BMP signaling pathway	4/93	52/18670	0.000130076	0.00139367	0.000891145	FSTL3/GREM1/SFRP1/WNT5A	4
BP	GO:0032330	regulation of chondrocyte differentiation	4/93	52/18670	0.000130076	0.00139367	0.000891145	CCN2/GREM1/LOXL2/PTHLH	4
BP	GO:0030195	negative regulation of blood coagulation	4/93	53/18670	0.000140161	0.00149544	0.000956218	FAP/PLAUR/SERPINE1/SERPINE2	4
BP	GO:1900047	negative regulation of hemostasis	4/93	54/18670	0.0001508	0.00160225	0.00102451	FAP/PLAUR/SERPINE1/SERPINE2	4
BP	GO:1904018	positive regulation of vasculature development	7/93	230/18670	0.000151597	0.00160404	0.00102566	ADAM12/FOXC2/ITGA5/SERPINE1/VEGFA/VEGFC/WNT5A	7
BP	GO:0001823	mesonephros development	5/93	102/18670	0.000156596	0.00165008	0.0010551	FOXC2/SFRP1/SLIT2/TGFB1/VEGFA	5
BP	GO:0031960	response to corticosteroid	6/93	162/18670	0.000159081	0.00166937	0.00106743	CCN2/COL1A1/IGFBP2/SLIT2/SPARC/TGFB1	6
BP	GO:0002011	morphogenesis of an epithelial sheet	4/93	55/18670	0.000162011	0.00167938	0.00107383	CD44/COL5A1/ITGA5/WNT5A	4
BP	GO:0003229	ventricular cardiac muscle tissue development	4/93	55/18670	0.000162011	0.00167938	0.00107383	COL11A1/FOXC2/TGFB1/TGFBR3	4
BP	GO:0044273	sulfur compound catabolic process	4/93	55/18670	0.000162011	0.00167938	0.00107383	BGN/DCN/LUM/VCAN	4
BP	GO:0097305	response to alcohol	7/93	233/18670	0.000164199	0.00169518	0.00108393	SFRP1/SLIT2/SPARC/TGFB1/TGFBR3/TNC/VCAM1	7
BP	GO:0048588	developmental cell growth	7/93	234/18670	0.000168584	0.00173342	0.00110839	BDNF/CXCL12/FN1/POSTN/SLIT2/VEGFA/WNT5A	7
BP	GO:0032102	negative regulation of response to external stimulus	9/93	400/18670	0.000171023	0.00175144	0.00111991	FAP/GJA1/GREM1/PLAUR/SERPINE1/SERPINE2/SLIT2/TNFAIP3/WNT5A	9
BP	GO:0060688	regulation of morphogenesis of a branching structure	4/93	56/18670	0.000173812	0.00177288	0.00113362	SFRP1/TGFB1/VEGFA/WNT5A	4
BP	GO:0033138	positive regulation of peptidyl-serine phosphorylation	5/93	105/18670	0.000179427	0.00182286	0.00116558	CD44/PFN2/TGFB1/VEGFA/WNT5A	5
BP	GO:0050819	negative regulation of coagulation	4/93	57/18670	0.000186221	0.00188438	0.00120491	FAP/PLAUR/SERPINE1/SERPINE2	4
BP	GO:0002791	regulation of peptide secretion	10/93	500/18670	0.000191772	0.00192709	0.00123222	CADM1/FN1/GJA1/P3H1/POSTN/SFRP1/TGFB1/TNFAIP3/VEGFC/WNT5A	10
BP	GO:0033002	muscle cell proliferation	7/93	239/18670	0.000191953	0.00192709	0.00123222	FOXC2/GJA1/IGFBP3/IL15/TGFBR3/TGM2/TNFAIP3	7
BP	GO:1990138	neuron projection extension	6/93	168/18670	0.000193862	0.00193862	0.0012396	CXCL12/FN1/POSTN/SLIT2/VEGFA/WNT5A	6
BP	GO:0009067	aspartate family amino acid biosynthetic process	3/93	23/18670	0.000197134	0.0019409	0.00124105	PLOD1/PLOD2/PLOD3	3
BP	GO:0060055	angiogenesis involved in wound healing	3/93	23/18670	0.000197134	0.0019409	0.00124105	FOXC2/SERPINE1/TNFAIP3	3
BP	GO:0071305	cellular response to vitamin D	3/93	23/18670	0.000197134	0.0019409	0.00124105	IL15/SFRP1/TNC	3
BP	GO:0098743	cell aggregation	3/93	23/18670	0.000197134	0.0019409	0.00124105	BMP1/CCN2/COL11A1	3
BP	GO:1902041	regulation of extrinsic apoptotic signaling pathway via death domain receptors	4/93	58/18670	0.000199257	0.00195425	0.00124959	FAS/SERPINE1/SFRP1/TNFAIP3	4
BP	GO:0030307	positive regulation of cell growth	6/93	169/18670	0.000200201	0.00195599	0.0012507	BDNF/CXCL12/FN1/MMP14/SFRP1/VEGFA	6
BP	GO:0032526	response to retinoic acid	5/93	108/18670	0.000204715	0.00199246	0.00127402	COL1A1/GJA1/IGFBP2/TNC/WNT5A	5
BP	GO:0003205	cardiac chamber development	6/93	171/18670	0.000213369	0.00206095	0.00131781	COL11A1/FOXC2/SLIT2/TGFB1/TGFBR3/WNT5A	6
BP	GO:0010634	positive regulation of epithelial cell migration	6/93	171/18670	0.000213369	0.00206095	0.00131781	FOXC2/SPARC/TGFB1/VEGFA/VEGFC/WNT5A	6
BP	GO:0006024	glycosaminoglycan biosynthetic process	5/93	110/18670	0.000223025	0.00213596	0.00136578	BGN/DCN/LUM/TGFB1/VCAN	5
BP	GO:0061387	regulation of extent of cell growth	5/93	110/18670	0.000223025	0.00213596	0.00136578	BDNF/CXCL12/FN1/VEGFA/WNT5A	5
BP	GO:0003418	growth plate cartilage chondrocyte differentiation	3/93	24/18670	0.000224485	0.00213596	0.00136578	COL6A2/COL6A3/MATN2	3
BP	GO:0071677	positive regulation of mononuclear cell migration	3/93	24/18670	0.000224485	0.00213596	0.00136578	CXCL12/SERPINE1/TGFB1	3
BP	GO:0003018	vascular process in circulatory system	6/93	175/18670	0.000241751	0.0022908	0.00146479	FOXC2/GJA1/PLOD3/SLIT2/TGFB1/VEGFA	6
BP	GO:0001938	positive regulation of endothelial cell proliferation	5/93	112/18670	0.000242556	0.0022908	0.00146479	CXCL12/SCG2/VEGFA/VEGFC/WNT5A	5
BP	GO:0045926	negative regulation of growth	7/93	249/18670	0.000246558	0.00232001	0.00148347	GJA1/MSX1/SERPINE2/SFRP1/SLIT2/TGFB1/WNT5A	7
BP	GO:0001945	lymph vessel development	3/93	25/18670	0.000254178	0.00238292	0.00152369	FOXC2/VEGFA/VEGFC	3
BP	GO:0090090	negative regulation of canonical Wnt signaling pathway	6/93	178/18670	0.000264925	0.00247457	0.0015823	CDH2/CTHRC1/GREM1/IGFBP2/SFRP1/WNT5A	6
BP	GO:0007596	blood coagulation	8/93	336/18670	0.000273207	0.00253392	0.00162024	COL1A1/COL1A2/COL3A1/FAP/FBLN1/PLAUR/SERPINE1/SERPINE2	8
BP	GO:0006023	aminoglycan biosynthetic process	5/93	115/18670	0.000274259	0.00253392	0.00162024	BGN/DCN/LUM/TGFB1/VCAN	5
BP	GO:0046660	female sex differentiation	5/93	115/18670	0.000274259	0.00253392	0.00162024	MMP14/SFRP1/SLIT2/VEGFA/WNT5A	5
BP	GO:0007159	leukocyte cell-cell adhesion	8/93	337/18670	0.000278721	0.00256161	0.00163795	CD44/CXCL12/IGFBP2/IL15/ITGA5/LGALS1/TGFB1/VCAM1	8
BP	GO:0043534	blood vessel endothelial cell migration	6/93	180/18670	0.000281321	0.00256161	0.00163795	FOXC2/GREM1/SLIT2/TGFB1/VEGFA/VEGFC	6
BP	GO:0030206	chondroitin sulfate biosynthetic process	3/93	26/18670	0.000286297	0.00256161	0.00163795	BGN/DCN/VCAN	3
BP	GO:0031954	positive regulation of protein autophosphorylation	3/93	26/18670	0.000286297	0.00256161	0.00163795	GREM1/VEGFA/VEGFC	3
BP	GO:0032967	positive regulation of collagen biosynthetic process	3/93	26/18670	0.000286297	0.00256161	0.00163795	CCN2/TGFB1/VIM	3
BP	GO:0042481	regulation of odontogenesis	3/93	26/18670	0.000286297	0.00256161	0.00163795	MSX1/TGFB1/TNFRSF11B	3
BP	GO:0045992	negative regulation of embryonic development	3/93	26/18670	0.000286297	0.00256161	0.00163795	COL5A1/COL5A2/WNT5A	3
BP	GO:0060740	prostate gland epithelium morphogenesis	3/93	26/18670	0.000286297	0.00256161	0.00163795	SFRP1/TNC/WNT5A	3
BP	GO:0071711	basement membrane organization	3/93	26/18670	0.000286297	0.00256161	0.00163795	COL4A1/NID2/PLOD3	3
BP	GO:0051147	regulation of muscle cell differentiation	6/93	181/18670	0.000289813	0.00258399	0.00165226	BDNF/CDH2/GREM1/MMP14/MSX1/TGFB1	6
BP	GO:0090596	sensory organ morphogenesis	7/93	256/18670	0.000291751	0.00259221	0.00165752	COL11A1/COL5A1/COL5A2/CTHRC1/MSX1/VEGFA/WNT5A	7
BP	GO:0051153	regulation of striated muscle cell differentiation	5/93	117/18670	0.000297079	0.00263039	0.00168193	BDNF/GREM1/MMP14/MSX1/TGFB1	5
BP	GO:0007599	hemostasis	8/93	341/18670	0.000301698	0.00266204	0.00170217	COL1A1/COL1A2/COL3A1/FAP/FBLN1/PLAUR/SERPINE1/SERPINE2	8
BP	GO:0050817	coagulation	8/93	342/18670	0.000307677	0.00269475	0.00172308	COL1A1/COL1A2/COL3A1/FAP/FBLN1/PLAUR/SERPINE1/SERPINE2	8
BP	GO:0002548	monocyte chemotaxis	4/93	65/18670	0.000309632	0.00269475	0.00172308	CXCL12/GREM1/SERPINE1/SLIT2	4
BP	GO:0034332	adherens junction organization	4/93	65/18670	0.000309632	0.00269475	0.00172308	CADM1/CDH2/CDH6/VEGFA	4
BP	GO:0060389	pathway-restricted SMAD protein phosphorylation	4/93	65/18670	0.000309632	0.00269475	0.00172308	GREM1/PMEPA1/TGFB1/TGFBR3	4
BP	GO:0006929	substrate-dependent cell migration	3/93	27/18670	0.000320925	0.00276806	0.00176996	FN1/SLIT2/VEGFC	3
BP	GO:0010714	positive regulation of collagen metabolic process	3/93	27/18670	0.000320925	0.00276806	0.00176996	CCN2/TGFB1/VIM	3
BP	GO:0001952	regulation of cell-matrix adhesion	5/93	119/18670	0.000321312	0.00276806	0.00176996	MMP14/POSTN/SERPINE1/SFRP1/VEGFA	5
BP	GO:0043434	response to peptide hormone	9/93	436/18670	0.000323362	0.00277634	0.00177525	CCN2/COL1A1/CXCL12/FOXC2/GJA1/SPARC/TGFB1/TGFBR3/TIMP1	9
BP	GO:0045216	cell-cell junction organization	6/93	185/18670	0.000325814	0.00278801	0.00178271	CADM1/CDH2/CDH6/GJA1/TGFB1/VEGFA	6
BP	GO:0070613	regulation of protein processing	4/93	66/18670	0.00032836	0.0028004	0.00179064	GAS1/MMP14/SERPINE1/SERPINE2	4
BP	GO:0072089	stem cell proliferation	5/93	120/18670	0.000333976	0.0028388	0.00181519	FBLN1/TGFB1/VEGFA/VEGFC/WNT5A	5
BP	GO:0010811	positive regulation of cell-substrate adhesion	5/93	121/18670	0.000347014	0.00293009	0.00187356	EDIL3/FN1/ITGA5/SFRP1/VEGFA	5
BP	GO:0048675	axon extension	5/93	121/18670	0.000347014	0.00293009	0.00187356	CXCL12/FN1/SLIT2/VEGFA/WNT5A	5
BP	GO:0031345	negative regulation of cell projection organization	6/93	188/18670	0.000355046	0.00298453	0.00190837	DPYSL3/LGALS1/PFN2/SLIT2/VIM/WNT5A	6
BP	GO:0033688	regulation of osteoblast proliferation	3/93	28/18670	0.000358143	0.00298453	0.00190837	CTHRC1/GREM1/SFRP1	3
BP	GO:0042730	fibrinolysis	3/93	28/18670	0.000358143	0.00298453	0.00190837	FAP/PLAUR/SERPINE1	3
BP	GO:0060512	prostate gland morphogenesis	3/93	28/18670	0.000358143	0.00298453	0.00190837	SFRP1/TNC/WNT5A	3
BP	GO:1903317	regulation of protein maturation	4/93	68/18670	0.00036823	0.00305859	0.00195573	GAS1/MMP14/SERPINE1/SERPINE2	4
BP	GO:0031668	cellular response to extracellular stimulus	7/93	268/18670	0.000384569	0.00318393	0.00203588	COL1A1/FAS/IL15/POSTN/SFRP1/TNC/VCAM1	7
BP	GO:1901136	carbohydrate derivative catabolic process	6/93	192/18670	0.000397176	0.00327412	0.00209354	BGN/CD44/DCN/LUM/TGFB1/VCAN	6
BP	GO:0050974	detection of mechanical stimulus involved in sensory perception	3/93	29/18670	0.00039803	0.00327412	0.00209354	COL11A1/CXCL12/SERPINE2	3
BP	GO:0007548	sex differentiation	7/93	270/18670	0.000402112	0.00328649	0.00210145	FSTL3/GJA1/MMP14/SFRP1/SLIT2/VEGFA/WNT5A	7
BP	GO:0045927	positive regulation of growth	7/93	270/18670	0.000402112	0.00328649	0.00210145	BDNF/CXCL12/FN1/MMP14/SFRP1/TGFBR3/VEGFA	7
BP	GO:0072091	regulation of stem cell proliferation	4/93	70/18670	0.000411449	0.00335206	0.00214338	FBLN1/TGFB1/VEGFA/VEGFC	4
BP	GO:0048706	embryonic skeletal system development	5/93	126/18670	0.00041808	0.00339523	0.00217099	COL11A1/COL1A1/FOXC2/MMP14/WNT5A	5
BP	GO:0018108	peptidyl-tyrosine phosphorylation	8/93	363/18670	0.00045747	0.0036892	0.00235896	BDNF/CD44/GREM1/IL15/ITGA5/SFRP1/TGFB1/VEGFA	8
BP	GO:0030111	regulation of Wnt signaling pathway	8/93	363/18670	0.00045747	0.0036892	0.00235896	CDH2/COL1A1/CTHRC1/GREM1/IGFBP2/SFRP1/TNFAIP3/WNT5A	8
BP	GO:0007411	axon guidance	7/93	276/18670	0.000458619	0.0036892	0.00235896	BDNF/CXCL12/LAMA2/MATN2/SLIT2/VEGFA/WNT5A	7
BP	GO:0097485	neuron projection guidance	7/93	277/18670	0.000468625	0.00375784	0.00240284	BDNF/CXCL12/LAMA2/MATN2/SLIT2/VEGFA/WNT5A	7
BP	GO:0001822	kidney development	7/93	278/18670	0.000478804	0.00376783	0.00240924	DCN/FOXC2/FSTL3/SFRP1/SLIT2/TGFB1/VEGFA	7
BP	GO:0007179	transforming growth factor beta receptor signaling pathway	6/93	199/18670	0.000480223	0.00376783	0.00240924	COL1A2/COL3A1/LOX/PMEPA1/TGFB1/TGFBR3	6
BP	GO:0003208	cardiac ventricle morphogenesis	4/93	73/18670	0.0004829	0.00376783	0.00240924	COL11A1/FOXC2/TGFB1/TGFBR3	4
BP	GO:0031100	animal organ regeneration	4/93	73/18670	0.0004829	0.00376783	0.00240924	CXCL12/NNMT/TGFB1/TGFBR3	4
BP	GO:0043627	response to estrogen	4/93	73/18670	0.0004829	0.00376783	0.00240924	IGFBP2/MMP14/SFRP1/TNFRSF11B	4
BP	GO:0018212	peptidyl-tyrosine modification	8/93	366/18670	0.000483028	0.00376783	0.00240924	BDNF/CD44/GREM1/IL15/ITGA5/SFRP1/TGFB1/VEGFA	8
BP	GO:0033687	osteoblast proliferation	3/93	31/18670	0.000486124	0.00376783	0.00240924	CTHRC1/GREM1/SFRP1	3
BP	GO:0034694	response to prostaglandin	3/93	31/18670	0.000486124	0.00376783	0.00240924	SFRP1/TGFBR3/TNC	3
BP	GO:0044319	wound healing, spreading of cells	3/93	31/18670	0.000486124	0.00376783	0.00240924	CD44/COL5A1/ITGA5	3
BP	GO:0050650	chondroitin sulfate proteoglycan biosynthetic process	3/93	31/18670	0.000486124	0.00376783	0.00240924	BGN/DCN/VCAN	3
BP	GO:0090505	epiboly involved in wound healing	3/93	31/18670	0.000486124	0.00376783	0.00240924	CD44/COL5A1/ITGA5	3
BP	GO:0051346	negative regulation of hydrolase activity	9/93	463/18670	0.000500107	0.00386446	0.00247102	CD44/COL6A3/PLAUR/SERPINE1/SERPINE2/SERPINH1/SLIT2/TIMP1/VEGFA	9
BP	GO:0045995	regulation of embryonic development	5/93	132/18670	0.000517268	0.003985	0.0025481	COL5A1/COL5A2/LAMA2/SFRP1/WNT5A	5
BP	GO:0045666	positive regulation of neuron differentiation	8/93	371/18670	0.000528195	0.00403235	0.00257838	BDNF/CXCL12/DPYSL3/FN1/P3H1/SLIT2/VEGFA/WNT5A	8
BP	GO:0030278	regulation of ossification	6/93	203/18670	0.000533413	0.00403235	0.00257838	CTHRC1/GJA1/GREM1/SFRP1/TGFB1/WNT5A	6
BP	GO:0001569	branching involved in blood vessel morphogenesis	3/93	32/18670	0.000534484	0.00403235	0.00257838	COL4A1/FOXC2/VEGFA	3
BP	GO:0048841	regulation of axon extension involved in axon guidance	3/93	32/18670	0.000534484	0.00403235	0.00257838	CXCL12/VEGFA/WNT5A	3
BP	GO:0060325	face morphogenesis	3/93	32/18670	0.000534484	0.00403235	0.00257838	COL1A1/MSX1/TGFB1	3
BP	GO:0061311	cell surface receptor signaling pathway involved in heart development	3/93	32/18670	0.000534484	0.00403235	0.00257838	MSX1/TGFB1/WNT5A	3
BP	GO:0090504	epiboly	3/93	32/18670	0.000534484	0.00403235	0.00257838	CD44/COL5A1/ITGA5	3
BP	GO:0007409	axonogenesis	9/93	468/18670	0.000540256	0.00406387	0.00259853	BDNF/CDH2/CXCL12/FN1/LAMA2/MATN2/SLIT2/VEGFA/WNT5A	9
BP	GO:0051098	regulation of binding	8/93	373/18670	0.000547195	0.00409347	0.00261745	BDNF/CTHRC1/LOX/MSX1/PLAUR/TGFB1/TGFBR3/WNT5A	8
BP	GO:0035265	organ growth	6/93	204/18670	0.000547401	0.00409347	0.00261745	COL6A2/COL6A3/FOXC2/GJA1/MATN2/TGFBR3	6
BP	GO:0060828	regulation of canonical Wnt signaling pathway	7/93	286/18670	0.000566759	0.00422583	0.00270209	CDH2/COL1A1/CTHRC1/GREM1/IGFBP2/SFRP1/WNT5A	7
BP	GO:0010955	negative regulation of protein processing	3/93	33/18670	0.000585819	0.00429629	0.00274714	GAS1/SERPINE1/SERPINE2	3
BP	GO:0061036	positive regulation of cartilage development	3/93	33/18670	0.000585819	0.00429629	0.00274714	BMP1/LOXL2/WNT5A	3
BP	GO:1902692	regulation of neuroblast proliferation	3/93	33/18670	0.000585819	0.00429629	0.00274714	TGFB1/VEGFA/VEGFC	3
BP	GO:1903318	negative regulation of protein maturation	3/93	33/18670	0.000585819	0.00429629	0.00274714	GAS1/SERPINE1/SERPINE2	3
BP	GO:2000352	negative regulation of endothelial cell apoptotic process	3/93	33/18670	0.000585819	0.00429629	0.00274714	SCG2/SERPINE1/TNFAIP3	3
BP	GO:0048562	embryonic organ morphogenesis	7/93	288/18670	0.000590642	0.00429629	0.00274714	COL11A1/CTHRC1/FOXC2/GJA1/MMP14/MSX1/WNT5A	7
BP	GO:0002064	epithelial cell development	6/93	207/18670	0.000591083	0.00429629	0.00274714	FOXC2/GJA1/PLOD3/VEGFA/VIM/WNT5A	6
BP	GO:0034284	response to monosaccharide	6/93	207/18670	0.000591083	0.00429629	0.00274714	CCN2/COL6A2/GJA1/LGALS1/SPARC/TGFB1	6
BP	GO:0048678	response to axon injury	4/93	77/18670	0.000591372	0.00429629	0.00274714	DPYSL3/LGALS1/MATN2/TNC	4
BP	GO:0042063	gliogenesis	7/93	290/18670	0.000615319	0.00445757	0.00285027	CDH2/LAMA2/MATN2/MMP14/SERPINE2/TGFB1/VIM	7
BP	GO:0008584	male gonad development	5/93	138/18670	0.000633207	0.00457416	0.00292482	FSTL3/GJA1/MMP14/SFRP1/WNT5A	5
BP	GO:0030178	negative regulation of Wnt signaling pathway	6/93	210/18670	0.000637428	0.00459164	0.002936	CDH2/CTHRC1/GREM1/IGFBP2/SFRP1/WNT5A	6
BP	GO:0031346	positive regulation of cell projection organization	8/93	383/18670	0.000650698	0.00462164	0.00295518	BDNF/CXCL12/DPYSL3/FN1/P3H1/SLIT2/VEGFA/WNT5A	8
BP	GO:0003151	outflow tract morphogenesis	4/93	79/18670	0.000651628	0.00462164	0.00295518	FOXC2/TGFBR3/VEGFA/WNT5A	4
BP	GO:0030193	regulation of blood coagulation	4/93	79/18670	0.000651628	0.00462164	0.00295518	FAP/PLAUR/SERPINE1/SERPINE2	4
BP	GO:0043536	positive regulation of blood vessel endothelial cell migration	4/93	79/18670	0.000651628	0.00462164	0.00295518	FOXC2/TGFB1/VEGFA/VEGFC	4
BP	GO:0071260	cellular response to mechanical stimulus	4/93	79/18670	0.000651628	0.00462164	0.00295518	COL1A1/FAS/GJA1/TGFB1	4
BP	GO:0033135	regulation of peptidyl-serine phosphorylation	5/93	139/18670	0.000654279	0.00462164	0.00295518	CD44/PFN2/TGFB1/VEGFA/WNT5A	5
BP	GO:0046546	development of primary male sexual characteristics	5/93	139/18670	0.000654279	0.00462164	0.00295518	FSTL3/GJA1/MMP14/SFRP1/WNT5A	5
BP	GO:0072073	kidney epithelium development	5/93	140/18670	0.000675872	0.00476098	0.00304428	FOXC2/SFRP1/SLIT2/TGFB1/VEGFA	5
BP	GO:0050768	negative regulation of neurogenesis	7/93	295/18670	0.000680613	0.00477396	0.00305257	COL3A1/DPYSL3/LGALS1/SLIT2/TGFB1/VIM/WNT5A	7
BP	GO:0002088	lens development in camera-type eye	4/93	80/18670	0.000683331	0.00477396	0.00305257	GJA1/TGFB1/VIM/WNT5A	4
BP	GO:1900046	regulation of hemostasis	4/93	80/18670	0.000683331	0.00477396	0.00305257	FAP/PLAUR/SERPINE1/SERPINE2	4
BP	GO:0070661	leukocyte proliferation	7/93	298/18670	0.000722355	0.0050328	0.00321809	GJA1/GREM1/IGFBP2/IL15/TGFB1/TNFAIP3/VCAM1	7
BP	GO:0030879	mammary gland development	5/93	143/18670	0.000743863	0.00516853	0.00330487	GJA1/MSX1/TGFB1/VEGFA/WNT5A	5
BP	GO:0003417	growth plate cartilage development	3/93	36/18670	0.000758399	0.00524097	0.00335119	COL6A2/COL6A3/MATN2	3
BP	GO:0030947	regulation of vascular endothelial growth factor receptor signaling pathway	3/93	36/18670	0.000758399	0.00524097	0.00335119	ITGA5/VEGFA/VEGFC	3
BP	GO:1903039	positive regulation of leukocyte cell-cell adhesion	6/93	218/18670	0.00077488	0.00534039	0.00341476	CD44/IGFBP2/IL15/LGALS1/TGFB1/VCAM1	6
BP	GO:0050867	positive regulation of cell activation	8/93	394/18670	0.00078228	0.00537685	0.00343808	CCN2/IGFBP2/IL15/LGALS1/MMP14/TGFB1/VCAM1/WNT5A	8
BP	GO:0048145	regulation of fibroblast proliferation	4/93	83/18670	0.000784988	0.00538097	0.00344071	FN1/SFRP1/TGFB1/WNT5A	4
BP	GO:0043583	ear development	6/93	219/18670	0.000793555	0.00542511	0.00346894	COL11A1/CTHRC1/MSX1/SPARC/TGFB1/WNT5A	6
BP	GO:1903037	regulation of leukocyte cell-cell adhesion	7/93	304/18670	0.000811927	0.00548952	0.00351012	CD44/CXCL12/IGFBP2/IL15/LGALS1/TGFB1/VCAM1	7
BP	GO:0014910	regulation of smooth muscle cell migration	4/93	84/18670	0.000821124	0.00548952	0.00351012	IGFBP3/POSTN/SERPINE1/SLIT2	4
BP	GO:0045445	myoblast differentiation	4/93	84/18670	0.000821124	0.00548952	0.00351012	GREM1/IGFBP3/LGALS1/TGFB1	4
BP	GO:0048144	fibroblast proliferation	4/93	84/18670	0.000821124	0.00548952	0.00351012	FN1/SFRP1/TGFB1/WNT5A	4
BP	GO:0050818	regulation of coagulation	4/93	84/18670	0.000821124	0.00548952	0.00351012	FAP/PLAUR/SERPINE1/SERPINE2	4
BP	GO:0014912	negative regulation of smooth muscle cell migration	3/93	37/18670	0.000822352	0.00548952	0.00351012	IGFBP3/SERPINE1/SLIT2	3
BP	GO:0030212	hyaluronan metabolic process	3/93	37/18670	0.000822352	0.00548952	0.00351012	CD44/IL15/TGFB1	3
BP	GO:0060323	head morphogenesis	3/93	37/18670	0.000822352	0.00548952	0.00351012	COL1A1/MSX1/TGFB1	3
BP	GO:0071542	dopaminergic neuron differentiation	3/93	37/18670	0.000822352	0.00548952	0.00351012	SFRP1/VEGFA/WNT5A	3
BP	GO:0070663	regulation of leukocyte proliferation	6/93	222/18670	0.000851676	0.00567043	0.00362579	GREM1/IGFBP2/IL15/TGFB1/TNFAIP3/VCAM1	6
BP	GO:0097191	extrinsic apoptotic signaling pathway	6/93	224/18670	0.000892212	0.00592484	0.00378848	FAS/SCG2/SERPINE1/SFRP1/TGFB1/TNFAIP3	6
BP	GO:0008625	extrinsic apoptotic signaling pathway via death domain receptors	4/93	86/18670	0.000896892	0.00592506	0.00378862	FAS/SERPINE1/SFRP1/TNFAIP3	4
BP	GO:0070542	response to fatty acid	4/93	86/18670	0.000896892	0.00592506	0.00378862	CCN2/SFRP1/TGFBR3/TNC	4
BP	GO:0016331	morphogenesis of embryonic epithelium	5/93	150/18670	0.000922306	0.00606155	0.00387589	CTHRC1/SFRP1/TGFB1/VEGFC/WNT5A	5
BP	GO:0061351	neural precursor cell proliferation	5/93	150/18670	0.000922306	0.00606155	0.00387589	CDH2/TGFB1/VEGFA/VEGFC/WNT5A	5
BP	GO:0045844	positive regulation of striated muscle tissue development	4/93	87/18670	0.000936566	0.0061237	0.00391563	GJA1/GREM1/TGFB1/TGFBR3	4
BP	GO:0048636	positive regulation of muscle organ development	4/93	87/18670	0.000936566	0.0061237	0.00391563	GJA1/GREM1/TGFB1/TGFBR3	4
BP	GO:0030204	chondroitin sulfate metabolic process	3/93	39/18670	0.000960309	0.00623101	0.00398425	BGN/DCN/VCAN	3
BP	GO:0043114	regulation of vascular permeability	3/93	39/18670	0.000960309	0.00623101	0.00398425	SLIT2/TGFB1/VEGFA	3
BP	GO:1902042	negative regulation of extrinsic apoptotic signaling pathway via death domain receptors	3/93	39/18670	0.000960309	0.00623101	0.00398425	FAS/SERPINE1/TNFAIP3	3
BP	GO:1901863	positive regulation of muscle tissue development	4/93	88/18670	0.000977459	0.00631016	0.00403486	GJA1/GREM1/TGFB1/TGFBR3	4
BP	GO:0016202	regulation of striated muscle tissue development	5/93	152/18670	0.000978686	0.00631016	0.00403486	GJA1/GREM1/LOX/TGFB1/TGFBR3	5
BP	GO:0050808	synapse organization	8/93	408/18670	0.000979931	0.00631016	0.00403486	BDNF/CDH2/COL4A1/PFN2/SPARC/THBS2/TNC/WNT5A	8
BP	GO:0051961	negative regulation of nervous system development	7/93	316/18670	0.00101737	0.00653473	0.00417845	COL3A1/DPYSL3/LGALS1/SLIT2/TGFB1/VIM/WNT5A	7
BP	GO:0009743	response to carbohydrate	6/93	230/18670	0.0010228	0.00655313	0.00419022	CCN2/COL6A2/GJA1/LGALS1/SPARC/TGFB1	6
BP	GO:0010770	positive regulation of cell morphogenesis involved in differentiation	5/93	154/18670	0.00103759	0.00663122	0.00424015	BDNF/CXCL12/FN1/SLIT2/VEGFA	5
BP	GO:0001843	neural tube closure	4/93	90/18670	0.00106299	0.00674117	0.00431045	CTHRC1/SFRP1/TGFB1/WNT5A	4
BP	GO:0042475	odontogenesis of dentin-containing tooth	4/93	90/18670	0.00106299	0.00674117	0.00431045	MSX1/SERPINE1/TNC/TNFRSF11B	4
BP	GO:0010977	negative regulation of neuron projection development	5/93	155/18670	0.00106801	0.00674117	0.00431045	DPYSL3/LGALS1/SLIT2/VIM/WNT5A	5
BP	GO:1901861	regulation of muscle tissue development	5/93	155/18670	0.00106801	0.00674117	0.00431045	GJA1/GREM1/LOX/TGFB1/TGFBR3	5
BP	GO:2001236	regulation of extrinsic apoptotic signaling pathway	5/93	155/18670	0.00106801	0.00674117	0.00431045	FAS/SCG2/SERPINE1/SFRP1/TNFAIP3	5
BP	GO:0043010	camera-type eye development	7/93	319/18670	0.00107463	0.00674325	0.00431178	COL4A1/FOXC2/GJA1/TGFB1/VEGFA/VIM/WNT5A	7
BP	GO:0048340	paraxial mesoderm morphogenesis	2/93	10/18670	0.00107628	0.00674325	0.00431178	FOXC2/WNT5A	2
BP	GO:0090037	positive regulation of protein kinase C signaling	2/93	10/18670	0.00107628	0.00674325	0.00431178	VEGFA/WNT5A	2
BP	GO:0048634	regulation of muscle organ development	5/93	156/18670	0.00109909	0.00686932	0.0043924	GJA1/GREM1/LOX/TGFB1/TGFBR3	5
BP	GO:0014909	smooth muscle cell migration	4/93	91/18670	0.00110766	0.00688913	0.00440506	IGFBP3/POSTN/SERPINE1/SLIT2	4
BP	GO:0060606	tube closure	4/93	91/18670	0.00110766	0.00688913	0.00440506	CTHRC1/SFRP1/TGFB1/WNT5A	4
BP	GO:1903053	regulation of extracellular matrix organization	3/93	41/18670	0.00111211	0.00689993	0.00441197	COLGALT1/FAP/TGFB1	3
BP	GO:0001764	neuron migration	5/93	157/18670	0.00113084	0.00699911	0.00447538	COL3A1/CXCL12/GJA1/MATN2/VEGFA	5
BP	GO:0018209	peptidyl-serine modification	7/93	322/18670	0.00113439	0.00700412	0.00447859	BGN/CD44/DCN/PFN2/TGFB1/VEGFA/WNT5A	7
BP	GO:0031669	cellular response to nutrient levels	6/93	237/18670	0.00119322	0.00734957	0.00469948	COL1A1/FAS/IL15/POSTN/SFRP1/TNC	6
BP	GO:0021915	neural tube development	5/93	160/18670	0.00123016	0.00754063	0.00482164	CTHRC1/PLOD3/SFRP1/TGFB1/WNT5A	5
BP	GO:0046661	male sex differentiation	5/93	160/18670	0.00123016	0.00754063	0.00482164	FSTL3/GJA1/MMP14/SFRP1/WNT5A	5
BP	GO:0006029	proteoglycan metabolic process	4/93	94/18670	0.00124959	0.00764135	0.00488605	BGN/COL11A1/DCN/VCAN	4
BP	GO:0001953	negative regulation of cell-matrix adhesion	3/93	43/18670	0.00127826	0.00777936	0.00497429	MMP14/POSTN/SERPINE1	3
BP	GO:0045773	positive regulation of axon extension	3/93	43/18670	0.00127826	0.00777936	0.00497429	CXCL12/FN1/VEGFA	3
BP	GO:0001933	negative regulation of protein phosphorylation	8/93	429/18670	0.0013497	0.00808703	0.00517102	FBLN1/GREM1/IGFBP3/PMEPA1/SFRP1/SLIT2/TGFB1/TNFAIP3	8
BP	GO:0008585	female gonad development	4/93	96/18670	0.00135098	0.00808703	0.00517102	MMP14/SFRP1/SLIT2/VEGFA	4
BP	GO:0030516	regulation of axon extension	4/93	96/18670	0.00135098	0.00808703	0.00517102	CXCL12/FN1/VEGFA/WNT5A	4
BP	GO:0048010	vascular endothelial growth factor receptor signaling pathway	4/93	96/18670	0.00135098	0.00808703	0.00517102	FOXC2/ITGA5/VEGFA/VEGFC	4
BP	GO:0003416	endochondral bone growth	3/93	44/18670	0.00136687	0.00808703	0.00517102	COL6A2/COL6A3/MATN2	3
BP	GO:0010463	mesenchymal cell proliferation	3/93	44/18670	0.00136687	0.00808703	0.00517102	MSX1/VEGFA/WNT5A	3
BP	GO:0030225	macrophage differentiation	3/93	44/18670	0.00136687	0.00808703	0.00517102	IL15/TGFB1/VEGFA	3
BP	GO:0032965	regulation of collagen biosynthetic process	3/93	44/18670	0.00136687	0.00808703	0.00517102	CCN2/TGFB1/VIM	3
BP	GO:0038084	vascular endothelial growth factor signaling pathway	3/93	44/18670	0.00136687	0.00808703	0.00517102	DCN/VEGFA/VEGFC	3
BP	GO:0050654	chondroitin sulfate proteoglycan metabolic process	3/93	44/18670	0.00136687	0.00808703	0.00517102	BGN/DCN/VCAN	3
BP	GO:0050982	detection of mechanical stimulus	3/93	44/18670	0.00136687	0.00808703	0.00517102	COL11A1/CXCL12/SERPINE2	3
BP	GO:0060412	ventricular septum morphogenesis	3/93	44/18670	0.00136687	0.00808703	0.00517102	SLIT2/TGFBR3/WNT5A	3
BP	GO:0010771	negative regulation of cell morphogenesis involved in differentiation	4/93	97/18670	0.00140377	0.00826702	0.00528612	FBLN1/POSTN/SLIT2/WNT5A	4
BP	GO:0014020	primary neural tube formation	4/93	97/18670	0.00140377	0.00826702	0.00528612	CTHRC1/SFRP1/TGFB1/WNT5A	4
BP	GO:0060070	canonical Wnt signaling pathway	7/93	335/18670	0.00142425	0.00836828	0.00535086	CDH2/COL1A1/CTHRC1/GREM1/IGFBP2/SFRP1/WNT5A	7
BP	GO:0002042	cell migration involved in sprouting angiogenesis	4/93	98/18670	0.00145799	0.00852723	0.0054525	FOXC2/GREM1/SLIT2/VEGFA	4
BP	GO:0045807	positive regulation of endocytosis	4/93	98/18670	0.00145799	0.00852723	0.0054525	GREM1/SERPINE1/VEGFA/WNT5A	4
BP	GO:0002683	negative regulation of immune system process	8/93	435/18670	0.00147359	0.00859873	0.00549822	COL3A1/CXCL12/FSTL3/GREM1/SFRP1/SLIT2/TGFB1/TNFAIP3	8
BP	GO:0035051	cardiocyte differentiation	5/93	167/18670	0.00148689	0.00865654	0.00553518	GREM1/TGFB1/TGFBR3/VCAM1/VEGFA	5
BP	GO:1904036	negative regulation of epithelial cell apoptotic process	3/93	46/18670	0.00155546	0.00896079	0.00572973	SCG2/SERPINE1/TNFAIP3	3
BP	GO:0002551	mast cell chemotaxis	2/93	12/18670	0.00156833	0.00896079	0.00572973	VEGFA/VEGFC	2
BP	GO:0021889	olfactory bulb interneuron differentiation	2/93	12/18670	0.00156833	0.00896079	0.00572973	SLIT2/WNT5A	2
BP	GO:0043117	positive regulation of vascular permeability	2/93	12/18670	0.00156833	0.00896079	0.00572973	TGFB1/VEGFA	2
BP	GO:0060394	negative regulation of pathway-restricted SMAD protein phosphorylation	2/93	12/18670	0.00156833	0.00896079	0.00572973	GREM1/PMEPA1	2
BP	GO:0097531	mast cell migration	2/93	12/18670	0.00156833	0.00896079	0.00572973	VEGFA/VEGFC	2
BP	GO:0034446	substrate adhesion-dependent cell spreading	4/93	100/18670	0.00157077	0.00896079	0.00572973	FBLN1/FN1/LAMC2/POSTN	4
BP	GO:0055024	regulation of cardiac muscle tissue development	4/93	100/18670	0.00157077	0.00896079	0.00572973	GJA1/GREM1/TGFB1/TGFBR3	4
BP	GO:0060840	artery development	4/93	100/18670	0.00157077	0.00896079	0.00572973	COL3A1/FOXC2/LOX/VEGFA	4
BP	GO:0046545	development of primary female sexual characteristics	4/93	101/18670	0.00162938	0.00925374	0.00591704	MMP14/SFRP1/SLIT2/VEGFA	4
BP	GO:1901890	positive regulation of cell junction assembly	4/93	101/18670	0.00162938	0.00925374	0.00591704	BDNF/SFRP1/THBS2/VEGFA	4
BP	GO:0030574	collagen catabolic process	3/93	47/18670	0.00165556	0.00933999	0.00597219	FAP/MMP1/MMP14	3
BP	GO:0031952	regulation of protein autophosphorylation	3/93	47/18670	0.00165556	0.00933999	0.00597219	GREM1/VEGFA/VEGFC	3
BP	GO:0098868	bone growth	3/93	47/18670	0.00165556	0.00933999	0.00597219	COL6A2/COL6A3/MATN2	3
BP	GO:0016525	negative regulation of angiogenesis	5/93	173/18670	0.00173666	0.00977592	0.00625094	COL4A2/DCN/SERPINE1/SPARC/THBS2	5
BP	GO:0007229	integrin-mediated signaling pathway	4/93	103/18670	0.00175114	0.00983567	0.00628915	CCN2/COL3A1/ITGA5/TIMP1	4
BP	GO:0030850	prostate gland development	3/93	48/18670	0.0017596	0.0098615	0.00630566	SFRP1/TNC/WNT5A	3
BP	GO:0014812	muscle cell migration	4/93	104/18670	0.00181432	0.0101237	0.00647329	IGFBP3/POSTN/SERPINE1/SLIT2	4
BP	GO:2001237	negative regulation of extrinsic apoptotic signaling pathway	4/93	104/18670	0.00181432	0.0101237	0.00647329	FAS/SCG2/SERPINE1/TNFAIP3	4
BP	GO:2000181	negative regulation of blood vessel morphogenesis	5/93	175/18670	0.00182639	0.0101531	0.00649215	COL4A2/DCN/SERPINE1/SPARC/THBS2	5
BP	GO:0007183	SMAD protein complex assembly	2/93	13/18670	0.00184747	0.0101531	0.00649215	PMEPA1/TGFB1	2
BP	GO:0045779	negative regulation of bone resorption	2/93	13/18670	0.00184747	0.0101531	0.00649215	TNFAIP3/TNFRSF11B	2
BP	GO:0090179	planar cell polarity pathway involved in neural tube closure	2/93	13/18670	0.00184747	0.0101531	0.00649215	SFRP1/WNT5A	2
BP	GO:0090594	inflammatory response to wounding	2/93	13/18670	0.00184747	0.0101531	0.00649215	TGFB1/TIMP1	2
BP	GO:1900025	negative regulation of substrate adhesion-dependent cell spreading	2/93	13/18670	0.00184747	0.0101531	0.00649215	FBLN1/POSTN	2
BP	GO:2000052	positive regulation of non-canonical Wnt signaling pathway	2/93	13/18670	0.00184747	0.0101531	0.00649215	SFRP1/WNT5A	2
BP	GO:0002686	negative regulation of leukocyte migration	3/93	49/18670	0.00186764	0.0102419	0.0065489	CXCL12/GREM1/SLIT2	3
BP	GO:0001841	neural tube formation	4/93	105/18670	0.00187907	0.0102825	0.00657483	CTHRC1/SFRP1/TGFB1/WNT5A	4
BP	GO:0010171	body morphogenesis	3/93	50/18670	0.00197974	0.0107423	0.00686887	COL1A1/MSX1/TGFB1	3
BP	GO:0010718	positive regulation of epithelial to mesenchymal transition	3/93	50/18670	0.00197974	0.0107423	0.00686887	COL1A1/LOXL2/TGFB1	3
BP	GO:0042398	cellular modified amino acid biosynthetic process	3/93	50/18670	0.00197974	0.0107423	0.00686887	PLOD1/PLOD2/PLOD3	3
BP	GO:0046394	carboxylic acid biosynthetic process	7/93	355/18670	0.00197996	0.0107423	0.00686887	BGN/DCN/PLOD1/PLOD2/PLOD3/TGFB1/VCAN	7
BP	GO:0016053	organic acid biosynthetic process	7/93	356/18670	0.0020116	0.0108683	0.00694944	BGN/DCN/PLOD1/PLOD2/PLOD3/TGFB1/VCAN	7
BP	GO:0008361	regulation of cell size	5/93	179/18670	0.00201597	0.0108683	0.00694944	BDNF/CXCL12/FN1/VEGFA/WNT5A	5
BP	GO:0051099	positive regulation of binding	5/93	179/18670	0.00201597	0.0108683	0.00694944	BDNF/CTHRC1/PLAUR/TGFB1/WNT5A	5
BP	GO:1905330	regulation of morphogenesis of an epithelium	5/93	180/18670	0.00206553	0.011112	0.00710527	CTHRC1/SFRP1/TGFB1/VEGFA/WNT5A	5
BP	GO:0009066	aspartate family amino acid metabolic process	3/93	51/18670	0.00209594	0.0111813	0.00714954	PLOD1/PLOD2/PLOD3	3
BP	GO:0048146	positive regulation of fibroblast proliferation	3/93	51/18670	0.00209594	0.0111813	0.00714954	FN1/TGFB1/WNT5A	3
BP	GO:0048260	positive regulation of receptor-mediated endocytosis	3/93	51/18670	0.00209594	0.0111813	0.00714954	GREM1/SERPINE1/VEGFA	3
BP	GO:0051496	positive regulation of stress fiber assembly	3/93	51/18670	0.00209594	0.0111813	0.00714954	CCN2/PFN2/SFRP1	3
BP	GO:0010755	regulation of plasminogen activation	2/93	14/18670	0.00214841	0.0113191	0.00723769	SERPINE1/SERPINE2	2
BP	GO:0010935	regulation of macrophage cytokine production	2/93	14/18670	0.00214841	0.0113191	0.00723769	TGFB1/WNT5A	2
BP	GO:0045836	positive regulation of meiotic nuclear division	2/93	14/18670	0.00214841	0.0113191	0.00723769	MSX1/WNT5A	2
BP	GO:0051917	regulation of fibrinolysis	2/93	14/18670	0.00214841	0.0113191	0.00723769	FAP/SERPINE1	2
BP	GO:0090178	regulation of establishment of planar polarity involved in neural tube closure	2/93	14/18670	0.00214841	0.0113191	0.00723769	SFRP1/WNT5A	2
BP	GO:1903054	negative regulation of extracellular matrix organization	2/93	14/18670	0.00214841	0.0113191	0.00723769	FAP/TGFB1	2
BP	GO:0051149	positive regulation of muscle cell differentiation	4/93	109/18670	0.00215411	0.0113257	0.00724192	CDH2/GREM1/MMP14/TGFB1	4
BP	GO:0010038	response to metal ion	7/93	362/18670	0.00220982	0.0115948	0.00741394	FSTL3/IGFBP2/LOXL2/SPARC/TNFRSF11B/VCAM1/WNT5A	7
BP	GO:0072132	mesenchyme morphogenesis	3/93	52/18670	0.0022163	0.0116048	0.00742039	FOXC2/MSX1/WNT5A	3
BP	GO:0050714	positive regulation of protein secretion	6/93	268/18670	0.00222328	0.0116176	0.00742853	CADM1/GJA1/POSTN/TGFB1/VEGFC/WNT5A	6
BP	GO:0042098	T cell proliferation	5/93	184/18670	0.00227272	0.0118274	0.0075627	GJA1/IGFBP2/IL15/TGFB1/VCAM1	5
BP	GO:0048639	positive regulation of developmental growth	5/93	184/18670	0.00227272	0.0118274	0.0075627	BDNF/CXCL12/FN1/TGFBR3/VEGFA	5
BP	GO:0042326	negative regulation of phosphorylation	8/93	468/18670	0.00232608	0.0120804	0.00772449	FBLN1/GREM1/IGFBP3/PMEPA1/SFRP1/SLIT2/TGFB1/TNFAIP3	8
BP	GO:0031638	zymogen activation	3/93	53/18670	0.00234086	0.0121325	0.00775781	MMP14/SERPINE1/SERPINE2	3
BP	GO:1901343	negative regulation of vasculature development	5/93	187/18670	0.00243776	0.0126091	0.00806255	COL4A2/DCN/SERPINE1/SPARC/THBS2	5
BP	GO:0070206	protein trimerization	3/93	54/18670	0.00246969	0.0126777	0.00810642	COL1A1/COL1A2/COL6A2	3
BP	GO:0018158	protein oxidation	2/93	15/18670	0.00247092	0.0126777	0.00810642	LOX/LOXL2	2
BP	GO:0033689	negative regulation of osteoblast proliferation	2/93	15/18670	0.00247092	0.0126777	0.00810642	GREM1/SFRP1	2
BP	GO:0060026	convergent extension	2/93	15/18670	0.00247092	0.0126777	0.00810642	SFRP1/WNT5A	2
BP	GO:0032535	regulation of cellular component size	7/93	370/18670	0.00249727	0.0127872	0.00817643	BDNF/CXCL12/FN1/PFN2/SLIT2/VEGFA/WNT5A	7
BP	GO:0010633	negative regulation of epithelial cell migration	4/93	114/18670	0.0025355	0.012957	0.00828496	DCN/PFN2/SLIT2/TGFB1	4
BP	GO:0048839	inner ear development	5/93	192/18670	0.00273199	0.0139331	0.00890915	COL11A1/CTHRC1/SPARC/TGFB1/WNT5A	5
BP	GO:0007219	Notch signaling pathway	5/93	193/18670	0.00279379	0.0141851	0.00907027	CDH6/FOXC2/MMP14/POSTN/TGFB1	5
BP	GO:1901654	response to ketone	5/93	193/18670	0.00279379	0.0141851	0.00907027	SFRP1/SLIT2/TGFB1/TGFBR3/TNC	5
BP	GO:0001946	lymphangiogenesis	2/93	16/18670	0.00281477	0.0141851	0.00907027	FOXC2/VEGFC	2
BP	GO:0010934	macrophage cytokine production	2/93	16/18670	0.00281477	0.0141851	0.00907027	TGFB1/WNT5A	2
BP	GO:0030214	hyaluronan catabolic process	2/93	16/18670	0.00281477	0.0141851	0.00907027	CD44/TGFB1	2
BP	GO:0090036	regulation of protein kinase C signaling	2/93	16/18670	0.00281477	0.0141851	0.00907027	VEGFA/WNT5A	2
BP	GO:0042471	ear morphogenesis	4/93	118/18670	0.00287221	0.014446	0.0092371	COL11A1/CTHRC1/MSX1/WNT5A	4
BP	GO:0051249	regulation of lymphocyte activation	8/93	485/18670	0.00289572	0.0145096	0.00927773	IGFBP2/IL15/LGALS1/MMP14/SFRP1/TGFB1/TNFAIP3/VCAM1	8
BP	GO:0002696	positive regulation of leukocyte activation	7/93	380/18670	0.00289622	0.0145096	0.00927773	IGFBP2/IL15/LGALS1/MMP14/TGFB1/VCAM1/WNT5A	7
BP	GO:0009749	response to glucose	5/93	197/18670	0.00305115	0.0152277	0.00973695	CCN2/COL6A2/GJA1/LGALS1/TGFB1	5
BP	GO:0017015	regulation of transforming growth factor beta receptor signaling pathway	4/93	120/18670	0.00305152	0.0152277	0.00973695	LOX/PMEPA1/TGFB1/TGFBR3	4
BP	GO:0002793	positive regulation of peptide secretion	6/93	288/18670	0.0031764	0.0155931	0.00997054	CADM1/GJA1/POSTN/TGFB1/VEGFC/WNT5A	6
BP	GO:2000351	regulation of endothelial cell apoptotic process	3/93	59/18670	0.00317939	0.0155931	0.00997054	SCG2/SERPINE1/TNFAIP3	3
BP	GO:0010715	regulation of extracellular matrix disassembly	2/93	17/18670	0.00317976	0.0155931	0.00997054	FAP/TGFB1	2
BP	GO:0032740	positive regulation of interleukin-17 production	2/93	17/18670	0.00317976	0.0155931	0.00997054	IL15/TGFB1	2
BP	GO:0035313	wound healing, spreading of epidermal cells	2/93	17/18670	0.00317976	0.0155931	0.00997054	COL5A1/ITGA5	2
BP	GO:0035988	chondrocyte proliferation	2/93	17/18670	0.00317976	0.0155931	0.00997054	CCN2/MMP14	2
BP	GO:0048535	lymph node development	2/93	17/18670	0.00317976	0.0155931	0.00997054	IL15/TGFB1	2
BP	GO:1904948	midbrain dopaminergic neuron differentiation	2/93	17/18670	0.00317976	0.0155931	0.00997054	SFRP1/WNT5A	2
BP	GO:2001267	regulation of cysteine-type endopeptidase activity involved in apoptotic signaling pathway	2/93	17/18670	0.00317976	0.0155931	0.00997054	FAS/PLAUR	2
BP	GO:1903844	regulation of cellular response to transforming growth factor beta stimulus	4/93	122/18670	0.00323834	0.0158498	0.0101347	LOX/PMEPA1/TGFB1/TGFBR3	4
BP	GO:0051893	regulation of focal adhesion assembly	3/93	60/18670	0.00333477	0.0162283	0.0103768	MMP14/SFRP1/VEGFA	3
BP	GO:0090109	regulation of cell-substrate junction assembly	3/93	60/18670	0.00333477	0.0162283	0.0103768	MMP14/SFRP1/VEGFA	3
BP	GO:0150116	regulation of cell-substrate junction organization	3/93	60/18670	0.00333477	0.0162283	0.0103768	MMP14/SFRP1/VEGFA	3
BP	GO:0071356	cellular response to tumor necrosis factor	6/93	291/18670	0.00334218	0.0162335	0.01038	COL1A1/POSTN/SFRP1/TNFAIP3/TNFRSF11B/VCAM1	6
BP	GO:0009746	response to hexose	5/93	202/18670	0.00339645	0.0164344	0.0105086	CCN2/COL6A2/GJA1/LGALS1/TGFB1	5
BP	GO:0050870	positive regulation of T cell activation	5/93	202/18670	0.00339645	0.0164344	0.0105086	IGFBP2/IL15/LGALS1/TGFB1/VCAM1	5
BP	GO:0001838	embryonic epithelial tube formation	4/93	124/18670	0.00343281	0.0165789	0.0106009	CTHRC1/SFRP1/TGFB1/WNT5A	4
BP	GO:0007405	neuroblast proliferation	3/93	61/18670	0.00349472	0.016751	0.010711	TGFB1/VEGFA/VEGFC	3
BP	GO:0032233	positive regulation of actin filament bundle assembly	3/93	61/18670	0.00349472	0.016751	0.010711	CCN2/PFN2/SFRP1	3
BP	GO:0034113	heterotypic cell-cell adhesion	3/93	61/18670	0.00349472	0.016751	0.010711	CD44/ITGA5/VCAM1	3
BP	GO:0042733	embryonic digit morphogenesis	3/93	61/18670	0.00349472	0.016751	0.010711	GJA1/MSX1/WNT5A	3
BP	GO:0002573	myeloid leukocyte differentiation	5/93	204/18670	0.00354215	0.0167758	0.0107268	FSTL3/IL15/SFRP1/TGFB1/VEGFA	5
BP	GO:0031065	positive regulation of histone deacetylation	2/93	18/18670	0.00356567	0.0167758	0.0107268	TGFB1/VEGFA	2
BP	GO:0048339	paraxial mesoderm development	2/93	18/18670	0.00356567	0.0167758	0.0107268	FOXC2/WNT5A	2
BP	GO:0060977	coronary vasculature morphogenesis	2/93	18/18670	0.00356567	0.0167758	0.0107268	TGFBR3/VEGFA	2
BP	GO:0090026	positive regulation of monocyte chemotaxis	2/93	18/18670	0.00356567	0.0167758	0.0107268	CXCL12/SERPINE1	2
BP	GO:0090190	positive regulation of branching involved in ureteric bud morphogenesis	2/93	18/18670	0.00356567	0.0167758	0.0107268	TGFB1/VEGFA	2
BP	GO:0097094	craniofacial suture morphogenesis	2/93	18/18670	0.00356567	0.0167758	0.0107268	MMP14/TGFB1	2
BP	GO:1905276	regulation of epithelial tube formation	2/93	18/18670	0.00356567	0.0167758	0.0107268	SFRP1/WNT5A	2
BP	GO:2000047	regulation of cell-cell adhesion mediated by cadherin	2/93	18/18670	0.00356567	0.0167758	0.0107268	VEGFA/WNT5A	2
BP	GO:2000647	negative regulation of stem cell proliferation	2/93	18/18670	0.00356567	0.0167758	0.0107268	FBLN1/TGFB1	2
BP	GO:0071222	cellular response to lipopolysaccharide	5/93	205/18670	0.00361666	0.0169843	0.0108602	SERPINE1/TGFB1/TNFAIP3/VIM/WNT5A	5
BP	GO:0055025	positive regulation of cardiac muscle tissue development	3/93	62/18670	0.0036593	0.0171215	0.0109479	GREM1/TGFB1/TGFBR3	3
BP	GO:0060393	regulation of pathway-restricted SMAD protein phosphorylation	3/93	62/18670	0.0036593	0.0171215	0.0109479	GREM1/PMEPA1/TGFB1	3
BP	GO:0018205	peptidyl-lysine modification	7/93	397/18670	0.00368485	0.0172095	0.0110041	LOX/LOXL2/PLOD1/PLOD2/PLOD3/TGFB1/TGM2	7
BP	GO:0007015	actin filament organization	7/93	400/18670	0.00383952	0.017899	0.011445	CCN2/CXCL12/DPYSL3/PFN2/SFRP1/SLIT2/WIPF1	7
BP	GO:0002689	negative regulation of leukocyte chemotaxis	2/93	19/18670	0.00397229	0.0184402	0.0117911	GREM1/SLIT2	2
BP	GO:0030949	positive regulation of vascular endothelial growth factor receptor signaling pathway	2/93	19/18670	0.00397229	0.0184402	0.0117911	ITGA5/VEGFA	2
BP	GO:1903532	positive regulation of secretion by cell	7/93	403/18670	0.00399908	0.0184402	0.0117911	CADM1/CXCL12/GJA1/POSTN/TGFB1/VEGFC/WNT5A	7
BP	GO:0050922	negative regulation of chemotaxis	3/93	64/18670	0.00400248	0.0184402	0.0117911	GREM1/SLIT2/WNT5A	3
BP	GO:1901607	alpha-amino acid biosynthetic process	3/93	64/18670	0.00400248	0.0184402	0.0117911	PLOD1/PLOD2/PLOD3	3
BP	GO:1903672	positive regulation of sprouting angiogenesis	3/93	64/18670	0.00400248	0.0184402	0.0117911	FOXC2/ITGA5/VEGFA	3
BP	GO:0050707	regulation of cytokine secretion	5/93	210/18670	0.00400622	0.0184402	0.0117911	CADM1/FN1/POSTN/TNFAIP3/WNT5A	5
BP	GO:0071219	cellular response to molecule of bacterial origin	5/93	212/18670	0.00417015	0.0191418	0.0122397	SERPINE1/TGFB1/TNFAIP3/VIM/WNT5A	5
BP	GO:0030183	B cell differentiation	4/93	131/18670	0.00417593	0.0191418	0.0122397	LGALS1/MMP14/SFRP1/VCAM1	4
BP	GO:0072577	endothelial cell apoptotic process	3/93	65/18670	0.00418117	0.0191418	0.0122397	SCG2/SERPINE1/TNFAIP3	3
BP	GO:0003158	endothelium development	4/93	132/18670	0.00429027	0.019571	0.0125141	FOXC2/GJA1/PLOD3/VEGFA	4
BP	GO:0072175	epithelial tube formation	4/93	132/18670	0.00429027	0.019571	0.0125141	CTHRC1/SFRP1/TGFB1/WNT5A	4
BP	GO:0051785	positive regulation of nuclear division	3/93	66/18670	0.00436464	0.0198393	0.0126857	MSX1/TGFB1/WNT5A	3
BP	GO:1904888	cranial skeletal system development	3/93	66/18670	0.00436464	0.0198393	0.0126857	FOXC2/MMP14/TGFB1	3
BP	GO:0030903	notochord development	2/93	20/18670	0.0043994	0.0198909	0.0127187	COL5A2/WNT5A	2
BP	GO:0032495	response to muramyl dipeptide	2/93	20/18670	0.0043994	0.0198909	0.0127187	TNFAIP3/VIM	2
BP	GO:0097709	connective tissue replacement	2/93	20/18670	0.0043994	0.0198909	0.0127187	TGFB1/TIMP1	2
BP	GO:0043281	regulation of cysteine-type endopeptidase activity involved in apoptotic process	5/93	215/18670	0.00442497	0.0199711	0.01277	CCN2/CD44/FAS/PLAUR/VEGFA	5
BP	GO:0048565	digestive tract development	4/93	134/18670	0.00452524	0.0203876	0.0130363	COL3A1/SFRP1/TGFB1/WNT5A	4
BP	GO:0042113	B cell activation	6/93	310/18670	0.0045465	0.0204041	0.0130468	LGALS1/MMP14/SFRP1/TGFB1/TNFAIP3/VCAM1	6
BP	GO:0048662	negative regulation of smooth muscle cell proliferation	3/93	67/18670	0.00455292	0.0204041	0.0130468	IGFBP3/IL15/TNFAIP3	3
BP	GO:0060038	cardiac muscle cell proliferation	3/93	67/18670	0.00455292	0.0204041	0.0130468	FOXC2/GJA1/TGFBR3	3
BP	GO:0043393	regulation of protein binding	5/93	217/18670	0.00460091	0.020583	0.0131612	BDNF/CTHRC1/LOX/TGFBR3/WNT5A	5
BP	GO:0007498	mesoderm development	4/93	135/18670	0.00464592	0.020748	0.0132667	FOXC2/MEST/VEGFA/WNT5A	4
BP	GO:0034612	response to tumor necrosis factor	6/93	312/18670	0.00468971	0.0208386	0.0133246	COL1A1/POSTN/SFRP1/TNFAIP3/TNFRSF11B/VCAM1	6
BP	GO:0010001	glial cell differentiation	5/93	218/18670	0.00469072	0.0208386	0.0133246	CDH2/LAMA2/SERPINE2/TGFB1/VIM	5
BP	GO:0050807	regulation of synapse organization	5/93	218/18670	0.00469072	0.0208386	0.0133246	BDNF/CDH2/SPARC/THBS2/WNT5A	5
BP	GO:0033627	cell adhesion mediated by integrin	3/93	68/18670	0.00474606	0.0210268	0.013445	FOXC2/ITGA5/SERPINE1	3
BP	GO:0030099	myeloid cell differentiation	7/93	416/18670	0.00474958	0.0210268	0.013445	FSTL3/IL15/LOX/SFRP1/TGFB1/TGFBR3/VEGFA	7
BP	GO:0031290	retinal ganglion cell axon guidance	2/93	21/18670	0.0048468	0.0212725	0.0136021	SLIT2/VEGFA	2
BP	GO:0046716	muscle cell cellular homeostasis	2/93	21/18670	0.0048468	0.0212725	0.0136021	LOX/TGFB1	2
BP	GO:0055093	response to hyperoxia	2/93	21/18670	0.0048468	0.0212725	0.0136021	COL1A1/FAS	2
BP	GO:0061213	positive regulation of mesonephros development	2/93	21/18670	0.0048468	0.0212725	0.0136021	TGFB1/VEGFA	2
BP	GO:1903055	positive regulation of extracellular matrix organization	2/93	21/18670	0.0048468	0.0212725	0.0136021	COLGALT1/TGFB1	2
BP	GO:0043588	skin development	7/93	419/18670	0.00493696	0.0215881	0.0138039	COL1A1/COL1A2/COL3A1/COL5A1/COL5A2/COL5A3/WNT5A	7
BP	GO:0030166	proteoglycan biosynthetic process	3/93	69/18670	0.00494409	0.0215881	0.0138039	BGN/DCN/VCAN	3
BP	GO:0071300	cellular response to retinoic acid	3/93	69/18670	0.00494409	0.0215881	0.0138039	COL1A1/TNC/WNT5A	3
BP	GO:0001756	somitogenesis	3/93	70/18670	0.00514704	0.0224358	0.014346	FOXC2/SFRP1/WNT5A	3
BP	GO:0002052	positive regulation of neuroblast proliferation	2/93	22/18670	0.00531427	0.0229296	0.0146617	VEGFA/VEGFC	2
BP	GO:0033622	integrin activation	2/93	22/18670	0.00531427	0.0229296	0.0146617	CXCL12/FN1	2
BP	GO:0044342	type B pancreatic cell proliferation	2/93	22/18670	0.00531427	0.0229296	0.0146617	IGFBP3/SFRP1	2
BP	GO:0071379	cellular response to prostaglandin stimulus	2/93	22/18670	0.00531427	0.0229296	0.0146617	SFRP1/TNC	2
BP	GO:0090189	regulation of branching involved in ureteric bud morphogenesis	2/93	22/18670	0.00531427	0.0229296	0.0146617	TGFB1/VEGFA	2
BP	GO:0090312	positive regulation of protein deacetylation	2/93	22/18670	0.00531427	0.0229296	0.0146617	TGFB1/VEGFA	2
BP	GO:0045665	negative regulation of neuron differentiation	5/93	225/18670	0.00535472	0.0230651	0.0147483	DPYSL3/LGALS1/SLIT2/VIM/WNT5A	5
BP	GO:0051047	positive regulation of secretion	7/93	428/18670	0.0055327	0.0237915	0.0152128	CADM1/CXCL12/GJA1/POSTN/TGFB1/VEGFC/WNT5A	7
BP	GO:0050803	regulation of synapse structure or activity	5/93	227/18670	0.00555606	0.0238222	0.0152325	BDNF/CDH2/SPARC/THBS2/WNT5A	5
BP	GO:0051155	positive regulation of striated muscle cell differentiation	3/93	72/18670	0.00556786	0.0238222	0.0152325	GREM1/MMP14/TGFB1	3
BP	GO:0061180	mammary gland epithelium development	3/93	72/18670	0.00556786	0.0238222	0.0152325	MSX1/TGFB1/WNT5A	3
BP	GO:0106106	cold-induced thermogenesis	4/93	143/18670	0.00569019	0.0242642	0.0155151	FOXC2/GJA1/IL15/VEGFA	4
BP	GO:0120161	regulation of cold-induced thermogenesis	4/93	143/18670	0.00569019	0.0242642	0.0155151	FOXC2/GJA1/IL15/VEGFA	4
BP	GO:0032331	negative regulation of chondrocyte differentiation	2/93	23/18670	0.00580162	0.0246158	0.0157399	GREM1/PTHLH	2
BP	GO:0034695	response to prostaglandin E	2/93	23/18670	0.00580162	0.0246158	0.0157399	SFRP1/TGFBR3	2
BP	GO:2000050	regulation of non-canonical Wnt signaling pathway	2/93	23/18670	0.00580162	0.0246158	0.0157399	SFRP1/WNT5A	2
BP	GO:0071695	anatomical structure maturation	5/93	232/18670	0.00608276	0.0257658	0.0164752	GJA1/GREM1/IL15/VEGFA/WNT5A	5
BP	GO:0051384	response to glucocorticoid	4/93	146/18670	0.00611905	0.0258338	0.0165187	IGFBP2/SLIT2/SPARC/TGFB1	4
BP	GO:0055123	digestive system development	4/93	146/18670	0.00611905	0.0258338	0.0165187	COL3A1/SFRP1/TGFB1/WNT5A	4
BP	GO:0003281	ventricular septum development	3/93	75/18670	0.00623683	0.026286	0.0168078	SLIT2/TGFBR3/WNT5A	3
BP	GO:0002092	positive regulation of receptor internalization	2/93	24/18670	0.00630863	0.026286	0.0168078	GREM1/VEGFA	2
BP	GO:0021884	forebrain neuron development	2/93	24/18670	0.00630863	0.026286	0.0168078	SLIT2/WNT5A	2
BP	GO:0051446	positive regulation of meiotic cell cycle	2/93	24/18670	0.00630863	0.026286	0.0168078	MSX1/WNT5A	2
BP	GO:0062009	secondary palate development	2/93	24/18670	0.00630863	0.026286	0.0168078	TGFBR3/WNT5A	2
BP	GO:0090103	cochlea morphogenesis	2/93	24/18670	0.00630863	0.026286	0.0168078	CTHRC1/WNT5A	2
BP	GO:1903010	regulation of bone development	2/93	24/18670	0.00630863	0.026286	0.0168078	GREM1/LOX	2
BP	GO:2000178	negative regulation of neural precursor cell proliferation	2/93	24/18670	0.00630863	0.026286	0.0168078	TGFB1/WNT5A	2
BP	GO:0001937	negative regulation of endothelial cell proliferation	3/93	76/18670	0.00647001	0.0267399	0.0170981	GJA1/SCG2/SPARC	3
BP	GO:0008589	regulation of smoothened signaling pathway	3/93	76/18670	0.00647001	0.0267399	0.0170981	GAS1/SERPINE2/SFRP1	3
BP	GO:0030500	regulation of bone mineralization	3/93	76/18670	0.00647001	0.0267399	0.0170981	GJA1/GREM1/TGFB1	3
BP	GO:0048844	artery morphogenesis	3/93	76/18670	0.00647001	0.0267399	0.0170981	COL3A1/FOXC2/VEGFA	3
BP	GO:0060411	cardiac septum morphogenesis	3/93	76/18670	0.00647001	0.0267399	0.0170981	SLIT2/TGFBR3/WNT5A	3
BP	GO:0051251	positive regulation of lymphocyte activation	6/93	334/18670	0.00649306	0.0267917	0.0171312	IGFBP2/IL15/LGALS1/MMP14/TGFB1/VCAM1	6
BP	GO:0071216	cellular response to biotic stimulus	5/93	236/18670	0.00652874	0.0268954	0.0171975	SERPINE1/TGFB1/TNFAIP3/VIM/WNT5A	5
BP	GO:0048592	eye morphogenesis	4/93	149/18670	0.00656893	0.0270174	0.0172755	COL5A1/COL5A2/VEGFA/WNT5A	4
BP	GO:0032872	regulation of stress-activated MAPK cascade	5/93	237/18670	0.00664373	0.0272371	0.017416	CCN2/FAS/SFRP1/VEGFA/WNT5A	5
BP	GO:0043122	regulation of I-kappaB kinase/NF-kappaB signaling	5/93	237/18670	0.00664373	0.0272371	0.017416	GJA1/LGALS1/TGM2/TNFAIP3/WNT5A	5
BP	GO:0035050	embryonic heart tube development	3/93	77/18670	0.00670834	0.0274579	0.0175572	FOXC2/GJA1/WNT5A	3
BP	GO:0002053	positive regulation of mesenchymal cell proliferation	2/93	25/18670	0.0068351	0.027622	0.0176621	VEGFA/WNT5A	2
BP	GO:0002507	tolerance induction	2/93	25/18670	0.0068351	0.027622	0.0176621	TGFB1/TNFAIP3	2
BP	GO:0031639	plasminogen activation	2/93	25/18670	0.0068351	0.027622	0.0176621	SERPINE1/SERPINE2	2
BP	GO:0034110	regulation of homotypic cell-cell adhesion	2/93	25/18670	0.0068351	0.027622	0.0176621	LGALS1/SERPINE2	2
BP	GO:0050901	leukocyte tethering or rolling	2/93	25/18670	0.0068351	0.027622	0.0176621	CXCL12/VCAM1	2
BP	GO:0051894	positive regulation of focal adhesion assembly	2/93	25/18670	0.0068351	0.027622	0.0176621	SFRP1/VEGFA	2
BP	GO:0060444	branching involved in mammary gland duct morphogenesis	2/93	25/18670	0.0068351	0.027622	0.0176621	TGFB1/WNT5A	2
BP	GO:0061217	regulation of mesonephros development	2/93	25/18670	0.0068351	0.027622	0.0176621	TGFB1/VEGFA	2
BP	GO:0070302	regulation of stress-activated protein kinase signaling cascade	5/93	239/18670	0.00687796	0.0277074	0.0177167	CCN2/FAS/SFRP1/VEGFA/WNT5A	5
BP	GO:2000116	regulation of cysteine-type endopeptidase activity	5/93	239/18670	0.00687796	0.0277074	0.0177167	CCN2/CD44/FAS/PLAUR/VEGFA	5
BP	GO:0061333	renal tubule morphogenesis	3/93	78/18670	0.00695183	0.0279168	0.0178506	COL4A1/TGFB1/VEGFA	3
BP	GO:0070664	negative regulation of leukocyte proliferation	3/93	78/18670	0.00695183	0.0279168	0.0178506	GREM1/TGFB1/TNFAIP3	3
BP	GO:0050663	cytokine secretion	5/93	240/18670	0.00699722	0.0280549	0.0179389	CADM1/FN1/POSTN/TNFAIP3/WNT5A	5
BP	GO:0001570	vasculogenesis	3/93	79/18670	0.00720052	0.0286514	0.0183204	TGFB1/TGFBR3/VEGFA	3
BP	GO:0021675	nerve development	3/93	79/18670	0.00720052	0.0286514	0.0183204	BDNF/SERPINE2/VCAM1	3
BP	GO:0030168	platelet activation	4/93	153/18670	0.00720219	0.0286514	0.0183204	COL1A1/COL1A2/COL3A1/SERPINE2	4
BP	GO:0050729	positive regulation of inflammatory response	4/93	153/18670	0.00720219	0.0286514	0.0183204	IL15/SERPINE1/TGM2/WNT5A	4
BP	GO:0051017	actin filament bundle assembly	4/93	153/18670	0.00720219	0.0286514	0.0183204	CCN2/DPYSL3/PFN2/SFRP1	4
BP	GO:0032956	regulation of actin cytoskeleton organization	6/93	343/18670	0.00735988	0.0291349	0.0186295	CCN2/CXCL12/PFN2/SFRP1/SLIT2/TGFB1	6
BP	GO:1990845	adaptive thermogenesis	4/93	154/18670	0.00736658	0.0291349	0.0186295	FOXC2/GJA1/IL15/VEGFA	4
BP	GO:0043567	regulation of insulin-like growth factor receptor signaling pathway	2/93	26/18670	0.00738084	0.0291349	0.0186295	IGFBP2/IGFBP3	2
BP	GO:0150117	positive regulation of cell-substrate junction organization	2/93	26/18670	0.00738084	0.0291349	0.0186295	SFRP1/VEGFA	2
BP	GO:1900120	regulation of receptor binding	2/93	26/18670	0.00738084	0.0291349	0.0186295	BDNF/LOX	2
BP	GO:0042129	regulation of T cell proliferation	4/93	156/18670	0.00770275	0.0301221	0.0192607	IGFBP2/IL15/TGFB1/VCAM1	4
BP	GO:0043535	regulation of blood vessel endothelial cell migration	4/93	156/18670	0.00770275	0.0301221	0.0192607	FOXC2/TGFB1/VEGFA/VEGFC	4
BP	GO:0008652	cellular amino acid biosynthetic process	3/93	81/18670	0.00771361	0.0301221	0.0192607	PLOD1/PLOD2/PLOD3	3
BP	GO:0014855	striated muscle cell proliferation	3/93	81/18670	0.00771361	0.0301221	0.0192607	FOXC2/GJA1/TGFBR3	3
BP	GO:0030512	negative regulation of transforming growth factor beta receptor signaling pathway	3/93	81/18670	0.00771361	0.0301221	0.0192607	PMEPA1/TGFB1/TGFBR3	3
BP	GO:0048041	focal adhesion assembly	3/93	81/18670	0.00771361	0.0301221	0.0192607	MMP14/SFRP1/VEGFA	3
BP	GO:0110110	positive regulation of animal organ morphogenesis	3/93	81/18670	0.00771361	0.0301221	0.0192607	TGFB1/TNFAIP3/VEGFA	3
BP	GO:0048872	homeostasis of number of cells	5/93	246/18670	0.0077434	0.0301922	0.0193055	CDH2/TGFB1/TGFBR3/TNFAIP3/VEGFA	5
BP	GO:0061572	actin filament bundle organization	4/93	157/18670	0.00787456	0.0306567	0.0196026	CCN2/DPYSL3/PFN2/SFRP1	4
BP	GO:0045671	negative regulation of osteoclast differentiation	2/93	27/18670	0.00794563	0.0308392	0.0197193	FSTL3/SFRP1	2
BP	GO:0060384	innervation	2/93	27/18670	0.00794563	0.0308392	0.0197193	SERPINE2/VCAM1	2
BP	GO:0030279	negative regulation of ossification	3/93	82/18670	0.00797805	0.030918	0.0197696	GREM1/SFRP1/TGFB1	3
BP	GO:0021537	telencephalon development	5/93	249/18670	0.00813655	0.0314844	0.0201318	CDH2/COL3A1/CXCL12/SLIT2/WNT5A	5
BP	GO:1903845	negative regulation of cellular response to transforming growth factor beta stimulus	3/93	83/18670	0.00824779	0.0318665	0.0203761	PMEPA1/TGFB1/TGFBR3	3
BP	GO:2000241	regulation of reproductive process	4/93	160/18670	0.0084051	0.0323175	0.0206645	MSX1/SFRP1/TIMP1/WNT5A	4
BP	GO:0030098	lymphocyte differentiation	6/93	353/18670	0.00841819	0.0323175	0.0206645	IL15/LGALS1/MMP14/SFRP1/TGFB1/VCAM1	6
BP	GO:1902903	regulation of supramolecular fiber organization	6/93	353/18670	0.00841819	0.0323175	0.0206645	CCN2/COLGALT1/CXCL12/PFN2/SFRP1/SLIT2	6
BP	GO:0001819	positive regulation of cytokine production	7/93	464/18670	0.00846876	0.0323175	0.0206645	CADM1/IL15/LUM/POSTN/SERPINE1/TGFB1/WNT5A	7
BP	GO:0042110	T cell activation	7/93	464/18670	0.00846876	0.0323175	0.0206645	CD44/GJA1/IGFBP2/IL15/LGALS1/TGFB1/VCAM1	7
BP	GO:0043154	negative regulation of cysteine-type endopeptidase activity involved in apoptotic process	3/93	84/18670	0.00852285	0.0323175	0.0206645	CD44/PLAUR/VEGFA	3
BP	GO:0051492	regulation of stress fiber assembly	3/93	84/18670	0.00852285	0.0323175	0.0206645	CCN2/PFN2/SFRP1	3
BP	GO:0001958	endochondral ossification	2/93	28/18670	0.00852928	0.0323175	0.0206645	COL1A1/MMP14	2
BP	GO:0003180	aortic valve morphogenesis	2/93	28/18670	0.00852928	0.0323175	0.0206645	SLIT2/TGFB1	2
BP	GO:0036075	replacement ossification	2/93	28/18670	0.00852928	0.0323175	0.0206645	COL1A1/MMP14	2
BP	GO:0036296	response to increased oxygen levels	2/93	28/18670	0.00852928	0.0323175	0.0206645	COL1A1/FAS	2
BP	GO:0045577	regulation of B cell differentiation	2/93	28/18670	0.00852928	0.0323175	0.0206645	MMP14/SFRP1	2
BP	GO:1902668	negative regulation of axon guidance	2/93	28/18670	0.00852928	0.0323175	0.0206645	SLIT2/WNT5A	2
BP	GO:0010800	positive regulation of peptidyl-threonine phosphorylation	2/93	29/18670	0.0091316	0.0343445	0.0219606	TGFB1/WNT5A	2
BP	GO:0031063	regulation of histone deacetylation	2/93	29/18670	0.0091316	0.0343445	0.0219606	TGFB1/VEGFA	2
BP	GO:0070528	protein kinase C signaling	2/93	29/18670	0.0091316	0.0343445	0.0219606	VEGFA/WNT5A	2
BP	GO:0120033	negative regulation of plasma membrane bounded cell projection assembly	2/93	29/18670	0.0091316	0.0343445	0.0219606	PFN2/SLIT2	2
BP	GO:2000727	positive regulation of cardiac muscle cell differentiation	2/93	29/18670	0.0091316	0.0343445	0.0219606	GREM1/TGFB1	2
BP	GO:0048863	stem cell differentiation	5/93	257/18670	0.00925248	0.0347479	0.0222186	FN1/FOXC2/GREM1/MSX1/SFRP1	5
BP	GO:0050954	sensory perception of mechanical stimulus	4/93	165/18670	0.00934048	0.0349754	0.022364	COL11A1/COL1A1/CXCL12/SERPINE2	4
BP	GO:2001242	regulation of intrinsic apoptotic signaling pathway	4/93	165/18670	0.00934048	0.0349754	0.022364	CD44/CXCL12/MSX1/PLAUR	4
BP	GO:0051781	positive regulation of cell division	3/93	87/18670	0.00938019	0.0350725	0.0224262	TGFB1/VEGFA/VEGFC	3
BP	GO:1904035	regulation of epithelial cell apoptotic process	3/93	88/18670	0.00967675	0.0359892	0.0230123	SCG2/SERPINE1/TNFAIP3	3
BP	GO:0021772	olfactory bulb development	2/93	30/18670	0.00975238	0.0359892	0.0230123	SLIT2/WNT5A	2
BP	GO:0050869	negative regulation of B cell activation	2/93	30/18670	0.00975238	0.0359892	0.0230123	SFRP1/TNFAIP3	2
BP	GO:0061037	negative regulation of cartilage development	2/93	30/18670	0.00975238	0.0359892	0.0230123	GREM1/PTHLH	2
BP	GO:0061082	myeloid leukocyte cytokine production	2/93	30/18670	0.00975238	0.0359892	0.0230123	TGFB1/WNT5A	2
BP	GO:0070168	negative regulation of biomineral tissue development	2/93	30/18670	0.00975238	0.0359892	0.0230123	GREM1/TGFB1	2
BP	GO:0099068	postsynapse assembly	2/93	30/18670	0.00975238	0.0359892	0.0230123	CDH2/WNT5A	2
BP	GO:0110150	negative regulation of biomineralization	2/93	30/18670	0.00975238	0.0359892	0.0230123	GREM1/TGFB1	2
BP	GO:1901889	negative regulation of cell junction assembly	2/93	30/18670	0.00975238	0.0359892	0.0230123	MMP14/WNT5A	2
BP	GO:0110053	regulation of actin filament organization	5/93	261/18670	0.00984829	0.0362907	0.023205	CCN2/CXCL12/PFN2/SFRP1/SLIT2	5
BP	GO:0060021	roof of mouth development	3/93	89/18670	0.00997875	0.0366654	0.0234447	MSX1/TGFBR3/WNT5A	3
BP	GO:0061053	somite development	3/93	89/18670	0.00997875	0.0366654	0.0234447	FOXC2/SFRP1/WNT5A	3
BP	GO:0045619	regulation of lymphocyte differentiation	4/93	169/18670	0.0101358	0.0371356	0.0237453	IL15/MMP14/SFRP1/TGFB1	4
BP	GO:0048660	regulation of smooth muscle cell proliferation	4/93	169/18670	0.0101358	0.0371356	0.0237453	IGFBP3/IL15/TGM2/TNFAIP3	4
BP	GO:0014033	neural crest cell differentiation	3/93	90/18670	0.0102862	0.0375247	0.0239941	FN1/FOXC2/SFRP1	3
BP	GO:0030901	midbrain development	3/93	90/18670	0.0102862	0.0375247	0.0239941	MSX1/SFRP1/WNT5A	3
BP	GO:0045778	positive regulation of ossification	3/93	90/18670	0.0102862	0.0375247	0.0239941	CTHRC1/TGFB1/WNT5A	3
BP	GO:0021988	olfactory lobe development	2/93	31/18670	0.0103914	0.037586	0.0240333	SLIT2/WNT5A	2
BP	GO:0040020	regulation of meiotic nuclear division	2/93	31/18670	0.0103914	0.037586	0.0240333	MSX1/WNT5A	2
BP	GO:0070306	lens fiber cell differentiation	2/93	31/18670	0.0103914	0.037586	0.0240333	TGFB1/VIM	2
BP	GO:1902230	negative regulation of intrinsic apoptotic signaling pathway in response to DNA damage	2/93	31/18670	0.0103914	0.037586	0.0240333	CD44/CXCL12	2
BP	GO:1902253	regulation of intrinsic apoptotic signaling pathway by p53 class mediator	2/93	31/18670	0.0103914	0.037586	0.0240333	CD44/MSX1	2
BP	GO:2000406	positive regulation of T cell migration	2/93	31/18670	0.0103914	0.037586	0.0240333	CXCL12/WNT5A	2
BP	GO:0048659	smooth muscle cell proliferation	4/93	171/18670	0.0105495	0.0381037	0.0243643	IGFBP3/IL15/TGM2/TNFAIP3	4
BP	GO:0048871	multicellular organismal homeostasis	7/93	486/18670	0.0107529	0.0387833	0.0247989	CCN2/FOXC2/GJA1/IL15/TNFAIP3/TNFRSF11B/VEGFA	7
BP	GO:2000117	negative regulation of cysteine-type endopeptidase activity	3/93	92/18670	0.0109175	0.0393214	0.025143	CD44/PLAUR/VEGFA	3
BP	GO:0001659	temperature homeostasis	4/93	173/18670	0.0109739	0.039469	0.0252373	FOXC2/GJA1/IL15/VEGFA	4
BP	GO:0003176	aortic valve development	2/93	32/18670	0.0110486	0.0396256	0.0253375	SLIT2/TGFB1	2
BP	GO:0060317	cardiac epithelial to mesenchymal transition	2/93	32/18670	0.0110486	0.0396256	0.0253375	MSX1/TGFBR3	2
BP	GO:0007249	I-kappaB kinase/NF-kappaB signaling	5/93	269/18670	0.0111182	0.0398195	0.0254615	GJA1/LGALS1/TGM2/TNFAIP3/WNT5A	5
BP	GO:0032092	positive regulation of protein binding	3/93	93/18670	0.0112414	0.0400916	0.0256354	BDNF/CTHRC1/WNT5A	3
BP	GO:0048704	embryonic skeletal system morphogenesis	3/93	93/18670	0.0112414	0.0400916	0.0256354	COL11A1/FOXC2/MMP14	3
BP	GO:1901655	cellular response to ketone	3/93	93/18670	0.0112414	0.0400916	0.0256354	SFRP1/TGFB1/TNC	3
BP	GO:0045621	positive regulation of lymphocyte differentiation	3/93	94/18670	0.0115708	0.0410939	0.0262764	IL15/MMP14/TGFB1	3
BP	GO:0070167	regulation of biomineral tissue development	3/93	94/18670	0.0115708	0.0410939	0.0262764	GJA1/GREM1/TGFB1	3
BP	GO:0110149	regulation of biomineralization	3/93	94/18670	0.0115708	0.0410939	0.0262764	GJA1/GREM1/TGFB1	3
BP	GO:0046651	lymphocyte proliferation	5/93	272/18670	0.011622	0.0411614	0.0263195	GJA1/IGFBP2/IL15/TGFB1/VCAM1	5
BP	GO:1902105	regulation of leukocyte differentiation	5/93	272/18670	0.011622	0.0411614	0.0263195	FSTL3/IL15/MMP14/SFRP1/TGFB1	5
BP	GO:0010464	regulation of mesenchymal cell proliferation	2/93	33/18670	0.0117236	0.0413487	0.0264393	VEGFA/WNT5A	2
BP	GO:0048854	brain morphogenesis	2/93	33/18670	0.0117236	0.0413487	0.0264393	CDH2/WNT5A	2
BP	GO:0060603	mammary gland duct morphogenesis	2/93	33/18670	0.0117236	0.0413487	0.0264393	TGFB1/WNT5A	2
BP	GO:0098742	cell-cell adhesion via plasma-membrane adhesion molecules	5/93	273/18670	0.0117934	0.0415375	0.02656	CADM1/CDH2/CDH6/ITGA5/VCAM1	5
BP	GO:0007416	synapse assembly	4/93	177/18670	0.0118556	0.041699	0.0266633	BDNF/CDH2/THBS2/WNT5A	4
BP	GO:0042102	positive regulation of T cell proliferation	3/93	95/18670	0.0119057	0.0417026	0.0266656	IGFBP2/IL15/VCAM1	3
BP	GO:0061326	renal tubule development	3/93	95/18670	0.0119057	0.0417026	0.0266656	COL4A1/TGFB1/VEGFA	3
BP	GO:0110020	regulation of actomyosin structure organization	3/93	95/18670	0.0119057	0.0417026	0.0266656	CCN2/PFN2/SFRP1	3
BP	GO:0030900	forebrain development	6/93	381/18670	0.01196	0.0418006	0.0267282	CDH2/COL3A1/CXCL12/MSX1/SLIT2/WNT5A	6
BP	GO:0032943	mononuclear cell proliferation	5/93	274/18670	0.0119665	0.0418006	0.0267282	GJA1/IGFBP2/IL15/TGFB1/VCAM1	5
BP	GO:0030177	positive regulation of Wnt signaling pathway	4/93	179/18670	0.012313	0.0427768	0.0273524	COL1A1/SFRP1/TNFAIP3/WNT5A	4
BP	GO:0048736	appendage development	4/93	179/18670	0.012313	0.0427768	0.0273524	GJA1/GREM1/MSX1/WNT5A	4
BP	GO:0060173	limb development	4/93	179/18670	0.012313	0.0427768	0.0273524	GJA1/GREM1/MSX1/WNT5A	4
BP	GO:2001235	positive regulation of apoptotic signaling pathway	4/93	179/18670	0.012313	0.0427768	0.0273524	FAS/MSX1/PLAUR/SFRP1	4
BP	GO:0031349	positive regulation of defense response	6/93	384/18670	0.0123935	0.0429018	0.0274324	CADM1/GJA1/IL15/SERPINE1/TGM2/WNT5A	6
BP	GO:0007435	salivary gland morphogenesis	2/93	34/18670	0.0124163	0.0429018	0.0274324	TGFB1/TGM2	2
BP	GO:0032660	regulation of interleukin-17 production	2/93	34/18670	0.0124163	0.0429018	0.0274324	IL15/TGFB1	2
BP	GO:0043516	regulation of DNA damage response, signal transduction by p53 class mediator	2/93	34/18670	0.0124163	0.0429018	0.0274324	CD44/MSX1	2
BP	GO:0022408	negative regulation of cell-cell adhesion	4/93	180/18670	0.0125459	0.0431008	0.0275596	CXCL12/SERPINE2/TGFB1/VEGFA	4
BP	GO:0071346	cellular response to interferon-gamma	4/93	180/18670	0.0125459	0.0431008	0.0275596	CD44/VCAM1/VIM/WNT5A	4
BP	GO:0010596	negative regulation of endothelial cell migration	3/93	97/18670	0.0125922	0.0431008	0.0275596	DCN/SLIT2/TGFB1	3
BP	GO:0030316	osteoclast differentiation	3/93	97/18670	0.0125922	0.0431008	0.0275596	FSTL3/SFRP1/TGFB1	3
BP	GO:0032231	regulation of actin filament bundle assembly	3/93	97/18670	0.0125922	0.0431008	0.0275596	CCN2/PFN2/SFRP1	3
BP	GO:1990868	response to chemokine	3/93	97/18670	0.0125922	0.0431008	0.0275596	CXCL12/LOX/SLIT2	3
BP	GO:1990869	cellular response to chemokine	3/93	97/18670	0.0125922	0.0431008	0.0275596	CXCL12/LOX/SLIT2	3
BP	GO:0030038	contractile actin filament bundle assembly	3/93	98/18670	0.0129438	0.0440677	0.0281779	CCN2/PFN2/SFRP1	3
BP	GO:0042472	inner ear morphogenesis	3/93	98/18670	0.0129438	0.0440677	0.0281779	COL11A1/CTHRC1/WNT5A	3
BP	GO:0043149	stress fiber assembly	3/93	98/18670	0.0129438	0.0440677	0.0281779	CCN2/PFN2/SFRP1	3
BP	GO:2001243	negative regulation of intrinsic apoptotic signaling pathway	3/93	98/18670	0.0129438	0.0440677	0.0281779	CD44/CXCL12/PLAUR	3
BP	GO:0032970	regulation of actin filament-based process	6/93	388/18670	0.0129885	0.0441609	0.0282375	CCN2/CXCL12/PFN2/SFRP1/SLIT2/TGFB1	6
BP	GO:0008217	regulation of blood pressure	4/93	182/18670	0.0130201	0.0442095	0.0282686	COL1A2/GJA1/POSTN/VEGFC	4
BP	GO:1905332	positive regulation of morphogenesis of an epithelium	2/93	35/18670	0.0131265	0.0445114	0.0284616	TGFB1/VEGFA	2
BP	GO:0050864	regulation of B cell activation	4/93	184/18670	0.0135057	0.0457364	0.0292449	MMP14/SFRP1/TGFB1/TNFAIP3	4
BP	GO:0035282	segmentation	3/93	100/18670	0.0136638	0.0462104	0.029548	FOXC2/SFRP1/WNT5A	3
BP	GO:0021700	developmental maturation	5/93	284/18670	0.0137931	0.046586	0.0297881	GJA1/GREM1/IL15/VEGFA/WNT5A	5
BP	GO:0090322	regulation of superoxide metabolic process	2/93	36/18670	0.013854	0.0467299	0.0298801	FBLN5/TGFB1	2
BP	GO:0051604	protein maturation	5/93	285/18670	0.0139855	0.0471111	0.0301239	GAS1/MMP14/SERPINE1/SERPINE2/SERPINH1	5
BP	GO:0048259	regulation of receptor-mediated endocytosis	3/93	101/18670	0.0140322	0.0472059	0.0301845	GREM1/SERPINE1/VEGFA	3
BP	GO:0051403	stress-activated MAPK cascade	5/93	286/18670	0.0141798	0.0476396	0.0304618	CCN2/FAS/SFRP1/VEGFA/WNT5A	5
BP	GO:0006575	cellular modified amino acid metabolic process	4/93	188/18670	0.0145111	0.0485355	0.0310347	PLOD1/PLOD2/PLOD3/SLC6A8	4
BP	GO:0007431	salivary gland development	2/93	37/18670	0.0145987	0.0485355	0.0310347	TGFB1/TGM2	2
BP	GO:0034405	response to fluid shear stress	2/93	37/18670	0.0145987	0.0485355	0.0310347	GJA1/TGFB1	2
BP	GO:0038083	peptidyl-tyrosine autophosphorylation	2/93	37/18670	0.0145987	0.0485355	0.0310347	GREM1/VEGFA	2
BP	GO:0050691	regulation of defense response to virus by host	2/93	37/18670	0.0145987	0.0485355	0.0310347	IL15/TNFAIP3	2
BP	GO:0090050	positive regulation of cell migration involved in sprouting angiogenesis	2/93	37/18670	0.0145987	0.0485355	0.0310347	FOXC2/VEGFA	2
BP	GO:1905314	semi-lunar valve development	2/93	37/18670	0.0145987	0.0485355	0.0310347	SLIT2/TGFB1	2
BP	GO:2000403	positive regulation of lymphocyte migration	2/93	37/18670	0.0145987	0.0485355	0.0310347	CXCL12/WNT5A	2
CC	GO:0062023	collagen-containing extracellular matrix	45/93	406/19717	3.55821e-51	5.40847e-49	4.26985e-49	BGN/CCN2/CDH2/COL11A1/COL1A1/COL1A2/COL3A1/COL4A1/COL4A2/COL5A1/COL5A2/COL5A3/COL6A2/COL6A3/CTHRC1/CXCL12/DCN/EDIL3/FBLN1/FBLN5/FN1/GREM1/LAMA2/LAMC2/LGALS1/LOXL2/LUM/MATN2/NID2/P3H1/PLOD3/POSTN/SERPINE1/SERPINE2/SERPINH1/SFRP1/SPARC/TGFB1/TGFBI/TGM2/THBS2/TIMP1/TNC/VCAN/WNT5A	45
CC	GO:0005788	endoplasmic reticulum lumen	27/93	309/19717	4.56269e-27	3.46764e-25	2.73761e-25	CDH2/COL11A1/COL1A1/COL1A2/COL3A1/COL4A1/COL4A2/COL5A1/COL5A2/COL5A3/COL6A2/COL6A3/COLGALT1/FN1/FSTL1/FSTL3/IGFBP3/LGALS1/P3H1/PLAUR/PLOD3/SCG2/SERPINH1/TIMP1/TNC/VCAN/WNT5A	27
CC	GO:0005581	collagen trimer	15/93	87/19717	7.81364e-20	3.95891e-18	3.12546e-18	COL11A1/COL1A1/COL1A2/COL3A1/COL4A1/COL4A2/COL5A1/COL5A2/COL5A3/COL6A2/COL6A3/CTHRC1/DCN/LOX/LUM	15
CC	GO:0098644	complex of collagen trimers	10/93	19/19717	2.95325e-19	9.66769e-18	7.63238e-18	COL11A1/COL1A1/COL1A2/COL3A1/COL4A1/COL4A2/COL5A1/COL5A2/COL5A3/LUM	10
CC	GO:0005604	basement membrane	15/93	95/19717	3.18016e-19	9.66769e-18	7.63238e-18	COL4A1/COL4A2/COL5A1/FBLN1/FN1/LAMA2/LAMC2/LOXL2/MATN2/NID2/SPARC/TGFBI/THBS2/TIMP1/TNC	15
CC	GO:0005583	fibrillar collagen trimer	8/93	11/19717	2.9364e-17	6.37618e-16	5.03382e-16	COL11A1/COL1A1/COL1A2/COL3A1/COL5A1/COL5A2/COL5A3/LUM	8
CC	GO:0098643	banded collagen fibril	8/93	11/19717	2.9364e-17	6.37618e-16	5.03382e-16	COL11A1/COL1A1/COL1A2/COL3A1/COL5A1/COL5A2/COL5A3/LUM	8
CC	GO:0031091	platelet alpha granule	9/93	91/19717	4.43987e-10	8.43575e-09	6.6598e-09	FN1/SERPINE1/SERPINE2/SPARC/TGFB1/THBS2/TIMP1/VEGFA/VEGFC	9
CC	GO:0031093	platelet alpha granule lumen	7/93	67/19717	2.8526e-08	4.81773e-07	3.80347e-07	FN1/SERPINE1/SPARC/TGFB1/TIMP1/VEGFA/VEGFC	7
CC	GO:0005796	Golgi lumen	7/93	102/19717	5.29943e-07	8.05513e-06	6.35931e-06	BGN/DCN/LUM/MMP14/TGFB1/VCAN/WNT5A	7
CC	GO:0042383	sarcolemma	7/93	136/19717	3.67838e-06	5.08285e-05	4.01278e-05	BGN/CDH2/COL6A2/COL6A3/LAMA2/SGCG/VCAM1	7
CC	GO:0005925	focal adhesion	10/93	405/19717	2.11987e-05	0.000268517	0.000211987	CD44/CDH2/FAP/GJA1/ITGA5/MMP14/PLAUR/TGM2/TNC/VIM	10
CC	GO:0030055	cell-substrate junction	10/93	412/19717	2.4539e-05	0.000286918	0.000226514	CD44/CDH2/FAP/GJA1/ITGA5/MMP14/PLAUR/TGM2/TNC/VIM	10
CC	GO:0034774	secretory granule lumen	7/93	321/19717	0.0008131	0.00860608	0.00679427	FN1/SERPINE1/SPARC/TGFB1/TIMP1/VEGFA/VEGFC	7
CC	GO:0060205	cytoplasmic vesicle lumen	7/93	325/19717	0.000874084	0.00860608	0.00679427	FN1/SERPINE1/SPARC/TGFB1/TIMP1/VEGFA/VEGFC	7
CC	GO:0031983	vesicle lumen	7/93	327/19717	0.000905903	0.00860608	0.00679427	FN1/SERPINE1/SPARC/TGFB1/TIMP1/VEGFA/VEGFC	7
CC	GO:0005916	fascia adherens	2/93	10/19717	0.000966338	0.0086402	0.00682121	CDH2/GJA1	2
CC	GO:0043202	lysosomal lumen	4/93	95/19717	0.00106405	0.00898534	0.00709369	BGN/DCN/LUM/VCAN	4
CC	GO:0045177	apical part of cell	7/93	384/19717	0.0022694	0.0181552	0.0143331	CD44/CDH2/FAP/FN1/GJA1/IGFBP2/VCAM1	7
CC	GO:0071437	invadopodium	2/93	16/19717	0.00252986	0.0192269	0.0151792	FAP/PLAUR	2
CC	GO:0031252	cell leading edge	7/93	403/19717	0.0029691	0.0214906	0.0169663	CD44/CDH2/DPYSL3/FAP/ITGA5/VIM/WIPF1	7
CC	GO:0031258	lamellipodium membrane	2/93	22/19717	0.00478127	0.0330342	0.0260796	CD44/FAP	2
CC	GO:0031594	neuromuscular junction	3/93	76/19717	0.00556971	0.0368085	0.0290594	LAMA2/POSTN/SERPINE2	3
CC	GO:0030867	rough endoplasmic reticulum membrane	2/93	26/19717	0.00664509	0.0420856	0.0332255	PLOD1/PLOD2	2
CC	GO:0005902	microvillus	3/93	83/19717	0.00710939	0.0432251	0.0341251	CD44/TGFB1/VCAM1	3
CC	GO:0005791	rough endoplasmic reticulum	3/93	85/19717	0.00759102	0.0443783	0.0350355	PLOD1/PLOD2/PLOD3	3
CC	GO:0016342	catenin complex	2/93	29/19717	0.00822552	0.0463066	0.0365579	CDH2/CDH6	2
CC	GO:0005775	vacuolar lumen	4/93	172/19717	0.00894454	0.048556	0.0383337	BGN/DCN/LUM/VCAN	4
MF	GO:0005201	extracellular matrix structural constituent	29/92	163/17696	2.97464e-37	6.48471e-35	4.79073e-35	BGN/COL11A1/COL1A1/COL1A2/COL3A1/COL4A1/COL4A2/COL5A1/COL5A2/COL5A3/COL6A2/COL6A3/CTHRC1/DCN/EDIL3/FBLN1/FBLN5/FN1/LAMA2/LAMC2/LUM/MATN2/NID2/POSTN/SPARC/TGFBI/THBS2/TNC/VCAN	29
MF	GO:0005539	glycosaminoglycan binding	19/92	229/17696	6.26961e-18	6.83388e-16	5.04869e-16	BGN/CCN2/CD44/COL11A1/COL5A1/COL5A3/DCN/DPYSL3/FN1/FSTL1/LAMC2/POSTN/SERPINE2/SFRP1/SLIT2/TGFBR3/THBS2/VCAN/VEGFA	19
MF	GO:0030020	extracellular matrix structural constituent conferring tensile strength	11/92	41/17696	1.12475e-16	8.17316e-15	6.03812e-15	COL11A1/COL1A1/COL1A2/COL3A1/COL4A1/COL4A2/COL5A1/COL5A2/COL5A3/COL6A2/COL6A3	11
MF	GO:0008201	heparin binding	14/92	169/17696	2.01349e-13	1.09735e-11	8.10695e-12	CCN2/COL11A1/COL5A1/COL5A3/FN1/FSTL1/LAMC2/POSTN/SERPINE2/SFRP1/SLIT2/TGFBR3/THBS2/VEGFA	14
MF	GO:0005518	collagen binding	10/92	67/17696	1.69796e-12	7.40309e-11	5.46921e-11	CD44/COL5A3/DCN/FN1/LUM/NID2/P3H1/SERPINH1/SPARC/TGFBI	10
MF	GO:1901681	sulfur compound binding	15/92	250/17696	2.9143e-12	1.05886e-10	7.82258e-11	CCN2/COL11A1/COL5A1/COL5A3/DPYSL3/FN1/FSTL1/LAMC2/POSTN/SERPINE2/SFRP1/SLIT2/TGFBR3/THBS2/VEGFA	15
MF	GO:0005178	integrin binding	12/92	132/17696	3.90419e-12	1.21588e-10	8.98257e-11	CCN2/COL3A1/COL5A1/CXCL12/EDIL3/FAP/FBLN5/FN1/ITGA5/MMP14/TGFBI/VCAM1	12
MF	GO:0050840	extracellular matrix binding	8/92	57/17696	5.25013e-10	1.43066e-08	1.05693e-08	BGN/COL11A1/DCN/LGALS1/SLIT2/SPARC/TGFBI/VEGFA	8
MF	GO:0048407	platelet-derived growth factor binding	5/92	11/17696	1.53376e-09	3.71511e-08	2.74462e-08	COL1A1/COL1A2/COL3A1/COL4A1/COL5A1	5
MF	GO:0005125	cytokine activity	11/92	220/17696	1.89973e-08	4.14141e-07	3.05957e-07	BMP1/CXCL12/GREM1/IL15/IL32/SCG2/TGFB1/TIMP1/TNFRSF11B/VEGFA/WNT5A	11
MF	GO:0048018	receptor ligand activity	15/92	482/17696	2.59541e-08	5.14364e-07	3.79998e-07	BDNF/BMP1/CCN2/CXCL12/GREM1/IL15/IL32/PTHLH/SCG2/TGFB1/TIMP1/TNFRSF11B/VEGFA/VEGFC/WNT5A	15
MF	GO:0030546	signaling receptor activator activity	15/92	487/17696	2.97437e-08	5.40344e-07	3.99192e-07	BDNF/BMP1/CCN2/CXCL12/GREM1/IL15/IL32/PTHLH/SCG2/TGFB1/TIMP1/TNFRSF11B/VEGFA/VEGFC/WNT5A	15
MF	GO:0019838	growth factor binding	9/92	137/17696	3.86768e-08	6.38135e-07	4.71437e-07	CCN2/COL1A1/COL1A2/COL3A1/COL4A1/COL5A1/IGFBP2/IGFBP3/TGFBR3	9
MF	GO:0050839	cell adhesion molecule binding	15/92	499/17696	4.09811e-08	6.38135e-07	4.71437e-07	CCN2/CDH2/CDH6/COL3A1/COL5A1/CXCL12/EDIL3/FAP/FBLN5/FN1/ITGA5/MMP14/POSTN/TGFBI/VCAM1	15
MF	GO:0001968	fibronectin binding	5/92	27/17696	2.50982e-07	3.6476e-06	2.69475e-06	CCN2/FBLN1/FSTL3/IGFBP3/VEGFA	5
MF	GO:0002020	protease binding	8/92	128/17696	3.36437e-07	4.58396e-06	3.38651e-06	COL1A1/COL1A2/COL3A1/FAP/FN1/SERPINE1/TIMP1/TNFAIP3	8
MF	GO:0005172	vascular endothelial growth factor receptor binding	4/92	13/17696	4.71887e-07	6.05125e-06	4.47051e-06	GREM1/ITGA5/VEGFA/VEGFC	4
MF	GO:0043394	proteoglycan binding	5/92	36/17696	1.12958e-06	1.36805e-05	1.01068e-05	COL5A1/COL5A3/FN1/SLIT2/TNC	5
MF	GO:0008083	growth factor activity	8/92	163/17696	2.10674e-06	2.41721e-05	1.78577e-05	BDNF/BMP1/CCN2/CXCL12/TGFB1/TIMP1/VEGFA/VEGFC	8
MF	GO:0031418	L-ascorbic acid binding	4/92	20/17696	3.10972e-06	3.3896e-05	2.50415e-05	P3H1/PLOD1/PLOD2/PLOD3	4
MF	GO:0030021	extracellular matrix structural constituent conferring compression resistance	4/92	22/17696	4.65786e-06	4.8353e-05	3.57219e-05	BGN/DCN/LUM/VCAN	4
MF	GO:0042056	chemoattractant activity	4/92	38/17696	4.41059e-05	0.00043705	0.000322881	SCG2/VEGFA/VEGFC/WNT5A	4
MF	GO:0046332	SMAD binding	5/92	80/17696	6.01656e-05	0.000570265	0.000421297	COL1A2/COL3A1/COL5A2/PMEPA1/TGFBR3	5
MF	GO:0016641	oxidoreductase activity, acting on the CH-NH2 group of donors, oxygen as acceptor	3/92	16/17696	7.25094e-05	0.000658627	0.000486577	LOX/LOXL2/VCAM1	3
MF	GO:0016706	2-oxoglutarate-dependent dioxygenase activity	4/92	45/17696	8.65881e-05	0.000755048	0.00055781	P3H1/PLOD1/PLOD2/PLOD3	4
MF	GO:0005126	cytokine receptor binding	8/92	286/17696	0.000121427	0.00101812	0.000752158	CXCL12/GREM1/IL15/ITGA5/TGFB1/TGFBR3/VEGFA/VEGFC	8
MF	GO:0061134	peptidase regulator activity	7/92	219/17696	0.000145181	0.00113204	0.000836325	COL6A3/FBLN1/FN1/SERPINE1/SERPINE2/SERPINH1/TIMP1	7
MF	GO:0016638	oxidoreductase activity, acting on the CH-NH2 group of donors	3/92	20/17696	0.0001454	0.00113204	0.000836325	LOX/LOXL2/VCAM1	3
MF	GO:0004222	metalloendopeptidase activity	5/92	103/17696	0.000199467	0.00149944	0.00110775	ADAM12/BMP1/FAP/MMP1/MMP14	5
MF	GO:0005520	insulin-like growth factor binding	3/92	28/17696	0.000405442	0.00294621	0.00217658	CCN2/IGFBP2/IGFBP3	3
MF	GO:0031406	carboxylic acid binding	6/92	193/17696	0.000510222	0.00358801	0.00265073	CD44/P3H1/PLOD1/PLOD2/PLOD3/VCAN	6
MF	GO:0030246	carbohydrate binding	7/92	271/17696	0.000528601	0.0036011	0.0026604	LGALS1/LOXL2/P3H1/PLOD1/PLOD2/PLOD3/VCAN	7
MF	GO:0048029	monosaccharide binding	4/92	75/17696	0.000627242	0.0041436	0.00306118	P3H1/PLOD1/PLOD2/PLOD3	4
MF	GO:0043177	organic acid binding	6/92	205/17696	0.000700463	0.0044912	0.00331798	CD44/P3H1/PLOD1/PLOD2/PLOD3/VCAN	6
MF	GO:0005109	frizzled binding	3/92	39/17696	0.00108528	0.00675973	0.00499391	CTHRC1/SFRP1/WNT5A	3
MF	GO:0051213	dioxygenase activity	4/92	91/17696	0.00129483	0.00784093	0.00579267	P3H1/PLOD1/PLOD2/PLOD3	4
MF	GO:0004867	serine-type endopeptidase inhibitor activity	4/92	94/17696	0.00146003	0.00860232	0.00635516	COL6A3/SERPINE1/SERPINE2/SERPINH1	4
MF	GO:0031994	insulin-like growth factor I binding	2/92	12/17696	0.00170577	0.00978575	0.00722945	IGFBP2/IGFBP3	2
MF	GO:0004866	endopeptidase inhibitor activity	5/92	175/17696	0.00219564	0.0122731	0.00906703	COL6A3/SERPINE1/SERPINE2/SERPINH1/TIMP1	5
MF	GO:0048185	activin binding	2/92	14/17696	0.00233604	0.0127314	0.00940563	FSTL3/TGFBR3	2
MF	GO:0008237	metallopeptidase activity	5/92	181/17696	0.00254126	0.0130138	0.00961424	ADAM12/BMP1/FAP/MMP1/MMP14	5
MF	GO:0030414	peptidase inhibitor activity	5/92	182/17696	0.00260249	0.0130138	0.00961424	COL6A3/SERPINE1/SERPINE2/SERPINH1/TIMP1	5
MF	GO:0061135	endopeptidase regulator activity	5/92	182/17696	0.00260249	0.0130138	0.00961424	COL6A3/SERPINE1/SERPINE2/SERPINH1/TIMP1	5
MF	GO:0005161	platelet-derived growth factor receptor binding	2/92	15/17696	0.00268633	0.0130138	0.00961424	ITGA5/VEGFA	2
MF	GO:0070492	oligosaccharide binding	2/92	15/17696	0.00268633	0.0130138	0.00961424	LGALS1/LOXL2	2
MF	GO:0017124	SH3 domain binding	4/92	130/17696	0.00472061	0.0223716	0.0165275	ADAM12/DPYSL3/GJA1/WIPF1	4
MF	GO:0070851	growth factor receptor binding	4/92	134/17696	0.00525342	0.0239115	0.0176652	GREM1/ITGA5/VEGFA/VEGFC	4
MF	GO:0005540	hyaluronic acid binding	2/92	21/17696	0.00526492	0.0239115	0.0176652	CD44/VCAN	2
MF	GO:0019842	vitamin binding	4/92	138/17696	0.00582514	0.0259159	0.019146	P3H1/PLOD1/PLOD2/PLOD3	4
MF	GO:0035250	UDP-galactosyltransferase activity	2/92	23/17696	0.00630035	0.0274695	0.0202938	COLGALT1/PLOD3	2
MF	GO:0005506	iron ion binding	4/92	152/17696	0.0081497	0.034836	0.0257359	P3H1/PLOD1/PLOD2/PLOD3	4
MF	GO:0016705	oxidoreductase activity, acting on paired donors, with incorporation or reduction of molecular oxygen	4/92	159/17696	0.00951142	0.0398748	0.0294584	P3H1/PLOD1/PLOD2/PLOD3	4
MF	GO:0043236	laminin binding	2/92	29/17696	0.00990831	0.040755	0.0301087	LGALS1/SLIT2	2
MF	GO:0030165	PDZ domain binding	3/92	86/17696	0.0101981	0.0411699	0.0304152	CADM1/GJA1/TGFBR3	3

## Sheet: Table S2
ID	Description	GeneRatio	BgRatio	pvalue	p.adjust	qvalue	geneID	Count
hsa04512	ECM-receptor interaction	13/60	88/8080	4.14473e-14	4.97368e-12	3.97022e-12	960/1277/1278/1282/1284/1292/1293/2335/3678/3908/3918/7058/3371	13
hsa04933	AGE-RAGE signaling pathway in diabetic complications	11/60	100/8080	1.23648e-10	5.13659e-09	4.10026e-09	1277/1278/1281/1282/1284/2335/5054/7040/7412/7422/7424	11
hsa04510	Focal adhesion	14/60	201/8080	1.402e-10	5.13659e-09	4.10026e-09	1277/1278/1282/1284/1292/1293/2335/3678/3908/3918/7058/3371/7422/7424	14
hsa04974	Protein digestion and absorption	11/60	103/8080	1.7122e-10	5.13659e-09	4.10026e-09	1301/1277/1278/1281/1282/1284/1289/1290/50509/1292/1293	11
hsa05165	Human papillomavirus infection	15/60	331/8080	1.11494e-08	2.67585e-07	2.13598e-07	1277/1278/1282/1284/1292/1293/355/2335/3678/3908/3918/7058/3371/7422/7474	15
hsa05205	Proteoglycans in cancer	12/60	205/8080	2.47683e-08	4.72213e-07	3.76942e-07	960/1277/1278/1634/355/2335/3678/4060/5329/7040/7422/7474	12
hsa04151	PI3K-Akt signaling pathway	15/60	354/8080	2.75457e-08	4.72213e-07	3.76942e-07	627/1277/1278/1282/1284/1292/1293/2335/3678/3908/3918/7058/3371/7422/7424	15
hsa05146	Amoebiasis	9/60	102/8080	4.94042e-08	7.41063e-07	5.9155e-07	1277/1278/1281/1282/1284/2335/3908/3918/7040	9
hsa04926	Relaxin signaling pathway	9/60	129/8080	3.78617e-07	5.04823e-06	4.02973e-06	1277/1278/1281/1282/1284/4312/7040/7422/7424	9
hsa04668	TNF signaling pathway	6/60	112/8080	0.000168896	0.00202675	0.00161784	355/3600/4323/7128/7412/7424	6
hsa05412	Arrhythmogenic right ventricular cardiomyopathy	5/60	77/8080	0.000250107	0.00272844	0.00217797	1000/2697/3678/3908/6445	5
hsa05222	Small cell lung cancer	5/60	92/8080	0.00057183	0.00554687	0.00442777	1282/1284/2335/3908/3918	5
hsa05323	Rheumatoid arthritis	5/60	93/8080	0.000600911	0.00554687	0.00442777	6387/3600/4312/7040/7422	5
hsa00310	Lysine degradation	4/60	63/8080	0.00118036	0.0101174	0.00807617	79709/5351/5352/8985	4
hsa05410	Hypertrophic cardiomyopathy	4/60	90/8080	0.00436399	0.0349119	0.0278683	3678/3908/6445/7040	4
hsa05414	Dilated cardiomyopathy	4/60	96/8080	0.0054897	0.0397065	0.0316955	3678/3908/6445/7040	4
hsa04672	Intestinal immune network for IgA production	3/60	49/8080	0.00562803	0.0397065	0.0316955	6387/3600/7040	3
hsa05144	Malaria	3/60	50/8080	0.00595597	0.0397065	0.0316955	7040/7058/7412	3

## Sheet: Table S3
ARGgene	lncRNA	cor	pvalue
COPA	AC138696.2	-0.308508	2.38469e-13
EMP3	AC138696.2	0.348915	7.09567e-17
FERMT2	AC138696.2	-0.320498	2.42901e-14
GJA1	AC138696.2	-0.320515	2.42096e-14
IGFBP4	AC138696.2	0.50731	1.35695e-36
IL32	AC138696.2	0.492437	2.86438e-34
ITGA2	AC138696.2	-0.33271	2.13036e-15
ITGAV	AC138696.2	-0.312747	1.076e-13
ITGB1	AC138696.2	-0.452868	1.29773e-28
LAMC1	AC138696.2	-0.321527	1.98709e-14
LGALS1	AC138696.2	0.387908	8.46602e-21
NOTCH2	AC138696.2	-0.370893	5.07659e-19
PPIB	AC138696.2	0.331699	2.61695e-15
SGCB	AC138696.2	-0.325825	8.5165e-15
DST	PSPC1-AS2	0.459307	1.74723e-29
IL15	PSPC1-AS2	0.561018	5.16332e-46
EFEMP2	LINC01426	0.334594	1.44897e-15
FMOD	LINC01426	0.348443	7.85627e-17
NNMT	LINC01426	0.428415	1.80273e-25
PLOD2	LINC01426	0.375704	1.63468e-19
TGFBI	LINC01426	0.409028	3.73e-23
VCAN	LINC01426	0.307112	3.09072e-13
IL15	AC093227.1	0.486934	1.94346e-33
VEGFA	AC093227.1	0.366453	1.42072e-18
DST	AC007991.2	0.323027	1.48052e-14
IL15	AC007991.2	0.55589	4.86931e-45
IL15	HLA-DQB1-AS1	0.41046	2.5453e-23
TNFAIP3	HLA-DQB1-AS1	0.336517	9.75143e-16
WIPF1	HLA-DQB1-AS1	0.427425	2.38711e-25
BMP1	LINC00997	0.354058	2.31089e-17
COLGALT1	LINC00997	0.303006	6.57319e-13
EMP3	LINC00997	0.382467	3.21803e-20
ENO2	LINC00997	0.410225	2.71071e-23
GPC1	LINC00997	0.377411	1.08846e-19
HTRA1	LINC00997	0.354876	1.92953e-17
IGFBP3	LINC00997	0.366782	1.31705e-18
LGALS1	LINC00997	0.358659	8.32344e-18
LOX	LINC00997	0.372544	3.44882e-19
LRP1	LINC00997	0.312288	1.17362e-13
PLOD2	LINC00997	0.533643	5.31386e-41
PLOD3	LINC00997	0.356595	1.31861e-17
QSOX1	LINC00997	0.348444	7.85484e-17
TGM2	LINC00997	0.334687	1.42175e-15
TIMP3	LINC00997	-0.338745	6.14244e-16
VEGFA	AC107375.1	0.451942	1.72558e-28
CD59	ZNF503-AS2	0.375361	1.77346e-19
PFN2	ZNF503-AS2	0.490363	5.91907e-34
SLIT2	ZNF503-AS2	0.395051	1.41177e-21
SNTB1	ZNF503-AS2	0.419303	2.30758e-24
VIM	ZNF503-AS2	-0.301694	8.34402e-13
DST	AC012181.1	0.532457	8.55679e-41
IL15	AC012181.1	0.573582	1.78706e-48
CDH6	AC084782.3	0.320021	2.66531e-14
IL15	AC084782.3	0.402487	2.08724e-22
MSX1	AC009090.1	0.391679	3.30692e-21
IL32	AC104126.1	0.335059	1.31698e-15
DST	AC000120.1	0.566092	5.39319e-47
IL15	AC000120.1	0.555161	6.67877e-45
ITGB3	AL353751.1	0.479502	2.44228e-32
SPP1	AL353751.1	0.648431	1.29181e-65
DST	RERG-IT1	0.47527	1.00438e-31
ITGB1	AL008582.1	-0.340732	4.05361e-16
DST	AC000123.1	0.511202	3.20039e-37
IL15	AC000123.1	0.532909	7.13801e-41
BMP1	AC084876.1	0.312272	1.17723e-13
COPA	AC084876.1	-0.32783	5.70832e-15
IL15	AC084876.1	0.392759	2.52065e-21
VEGFA	AC084876.1	0.350485	5.04878e-17
COPA	AC145423.2	-0.346793	1.12052e-16
IL32	AC145423.2	0.322994	1.4903e-14
ITGB1	AC145423.2	-0.344734	1.73969e-16
SGCB	AC145423.2	-0.313634	9.09499e-14
ITGB1	LINC02062	-0.300534	1.02937e-12
VEGFA	LINC02062	0.372042	3.87975e-19
DST	LINC01948	0.393647	2.01449e-21
IGFBP4	LINC01948	-0.348658	7.50014e-17
IL15	LINC01948	0.327429	6.18508e-15
ITGA5	LINC01948	-0.318709	3.43821e-14
PFN2	LINC01948	0.316304	5.46435e-14
PLOD1	LINC01948	-0.307794	2.72334e-13
PPIB	LINC01948	-0.33519	1.28201e-15
VIM	LINC01948	-0.326361	7.65498e-15
CD59	MCF2L-AS1	0.607286	1.25152e-55
CDH2	MCF2L-AS1	-0.334163	1.58299e-15
DAB2	MCF2L-AS1	-0.301726	8.29674e-13
PFN2	MCF2L-AS1	0.73058	4.98094e-91
SDC4	MCF2L-AS1	0.509211	6.71829e-37
SLIT2	MCF2L-AS1	0.538961	6.12826e-42
SNTB1	MCF2L-AS1	0.707567	5.10309e-83
VIM	MCF2L-AS1	-0.336948	8.92098e-16
BGN	AC008966.1	-0.356787	1.26377e-17
BMP1	AC008966.1	-0.309012	2.17098e-13
COL4A2	AC008966.1	-0.304094	5.38852e-13
ITGA5	AC008966.1	-0.354236	2.22214e-17
PDGFRB	AC008966.1	-0.329256	4.28757e-15
PFN2	AC008966.1	0.395602	1.22734e-21
TPM2	AC008966.1	-0.327194	6.48348e-15
TPM4	AC008966.1	-0.355831	1.56219e-17
CD59	ST3GAL6-AS1	0.464296	3.58696e-30
PFN2	ST3GAL6-AS1	0.581771	3.89225e-50
PVR	ST3GAL6-AS1	0.303588	5.91029e-13
SDC4	ST3GAL6-AS1	0.328609	4.88366e-15
SLIT2	ST3GAL6-AS1	0.463183	5.11916e-30
SNTB1	ST3GAL6-AS1	0.446892	8.03531e-28
COPA	AC009118.3	-0.334703	1.41711e-15
IL15	AC009118.3	0.335676	1.16009e-15
ITGB1	AC009118.3	-0.314863	7.19863e-14
VEGFA	AC009118.3	0.390248	4.73161e-21
BMP1	AC073257.2	0.314713	7.4081e-14
IGFBP3	AC073257.2	0.348543	7.68856e-17
IGFBP4	AC073257.2	0.433929	3.71028e-26
ITGA5	AC073257.2	0.305108	4.4735e-13
LGALS1	AC073257.2	0.327052	6.67007e-15
MSX1	AC002310.1	0.354855	1.93876e-17
DST	AP000254.1	0.317254	4.55285e-14
IL15	AP000254.1	0.445122	1.36924e-27
VEGFA	AP000254.1	0.404438	1.25381e-22
BDNF	AC005476.2	0.318448	3.61623e-14
NID2	AC005476.2	0.311231	1.43234e-13
SCG2	AC005476.2	0.325848	8.47734e-15
ADAM12	AC083967.1	0.426745	2.89366e-25
BASP1	AC083967.1	0.312154	1.20374e-13
CD44	AC083967.1	0.379833	6.08886e-20
CDH11	AC083967.1	0.497747	4.36782e-35
COL11A1	AC083967.1	0.410826	2.30796e-23
COL12A1	AC083967.1	0.584252	1.19467e-50
COL1A2	AC083967.1	0.356605	1.31584e-17
COL3A1	AC083967.1	0.312737	1.07807e-13
COL5A1	AC083967.1	0.53675	1.51153e-41
COL6A2	AC083967.1	0.302585	7.09764e-13
COL6A3	AC083967.1	0.443184	2.44594e-27
COL7A1	AC083967.1	0.683176	2.43574e-75
CTHRC1	AC083967.1	0.531969	1.04046e-40
FAP	AC083967.1	0.483003	7.47081e-33
FBN1	AC083967.1	0.597406	1.91868e-53
FN1	AC083967.1	0.37414	2.36785e-19
GAS1	AC083967.1	0.311593	1.33809e-13
GREM1	AC083967.1	0.328297	5.19869e-15
ITGA2	AC083967.1	0.459688	1.54986e-29
LOXL1	AC083967.1	0.353671	2.51617e-17
LUM	AC083967.1	0.38864	7.06061e-21
MXRA5	AC083967.1	0.537625	1.05835e-41
NID2	AC083967.1	0.639752	2.21308e-63
OXTR	AC083967.1	0.56211	3.18671e-46
P3H1	AC083967.1	0.329327	4.22731e-15
PCOLCE	AC083967.1	0.326541	7.38435e-15
PLAUR	AC083967.1	0.499606	2.24372e-35
PTX3	AC083967.1	0.313193	9.88942e-14
RGS4	AC083967.1	0.471248	3.7803e-31
SCG2	AC083967.1	0.621442	6.74906e-59
SERPINH1	AC083967.1	0.390832	4.08857e-21
SNAI2	AC083967.1	0.355847	1.55677e-17
TIMP1	AC083967.1	0.539822	4.30487e-42
WNT5A	AC083967.1	0.519436	1.4158e-38
IL15	AL512791.1	0.364525	2.2101e-18
VEGFA	AL512791.1	0.507615	1.21271e-36
VEGFA	AL590822.1	0.303125	6.43192e-13
DAB2	AC005082.1	-0.305914	3.85686e-13
IGFBP2	AC005082.1	0.357761	1.01723e-17
LAMC2	AC005082.1	0.328918	4.58986e-15
PDLIM4	AC005082.1	0.389944	5.10426e-21
SDC1	AC005082.1	0.509782	5.43297e-37
CALU	AC135050.6	-0.376179	1.46029e-19
CDH11	AC135050.6	-0.310513	1.63928e-13
COL3A1	AC135050.6	-0.354568	2.06532e-17
COL4A1	AC135050.6	-0.359687	6.61095e-18
COL4A2	AC135050.6	-0.347657	9.30743e-17
COL5A2	AC135050.6	-0.339233	5.5477e-16
COPA	AC135050.6	-0.374198	2.33541e-19
FAP	AC135050.6	-0.318649	3.47853e-14
FBN1	AC135050.6	-0.36106	4.85376e-18
FLNA	AC135050.6	-0.365523	1.75876e-18
FN1	AC135050.6	-0.322573	1.61895e-14
ITGA5	AC135050.6	-0.346124	1.29312e-16
ITGB1	AC135050.6	-0.515911	5.43647e-38
ITGB5	AC135050.6	-0.367011	1.24927e-18
LAMC1	AC135050.6	-0.400199	3.77801e-22
LRP1	AC135050.6	-0.426265	3.31325e-25
NID2	AC135050.6	-0.303117	6.44103e-13
NOTCH2	AC135050.6	-0.446958	7.87542e-28
POSTN	AC135050.6	-0.316557	5.20547e-14
SPARC	AC135050.6	-0.388705	6.94846e-21
TGFB1	AC135050.6	-0.300604	1.01644e-12
TPM4	AC135050.6	-0.305148	4.44084e-13
MSX1	AC015802.3	0.404334	1.28844e-22
COL5A3	COL4A2-AS1	0.417429	3.86095e-24
GEM	COL4A2-AS1	0.303708	5.78286e-13
PDGFRB	COL4A2-AS1	0.421585	1.22758e-24
SLIT3	COL4A2-AS1	0.309395	2.02111e-13
VEGFA	COL4A2-AS1	0.486551	2.21751e-33
DST	AC138956.1	0.34598	1.33366e-16
IL15	AC138956.1	0.420431	1.69032e-24
VEGFA	AC138956.1	0.332729	2.12216e-15
BDNF	EGOT	0.35422	2.23017e-17
CAPG	EGOT	-0.31188	1.26765e-13
DAB2	EGOT	0.369771	6.59429e-19
QSOX1	EGOT	-0.329265	4.28054e-15
SGCB	EGOT	0.43605	2.00439e-26
TPM4	EGOT	-0.30596	3.82373e-13
VCAM1	EGOT	0.304887	4.65854e-13
VEGFA	EGOT	0.316494	5.26918e-14
CALU	PANTR1	-0.354796	1.96422e-17
CDH11	PANTR1	-0.318743	3.41582e-14
COL3A1	PANTR1	-0.312165	1.20124e-13
FAP	PANTR1	-0.323638	1.31277e-14
FBN1	PANTR1	-0.349287	6.54661e-17
IL32	PANTR1	0.387569	9.20798e-21
THBS2	PANTR1	-0.320492	2.43173e-14
CALD1	NUP50-DT	-0.319849	2.75624e-14
CD59	NUP50-DT	0.319882	2.7387e-14
CDH2	NUP50-DT	-0.39036	4.60081e-21
COL4A1	NUP50-DT	-0.312662	1.09362e-13
COL4A2	NUP50-DT	-0.310124	1.76333e-13
COPA	NUP50-DT	-0.328236	5.26257e-15
DAB2	NUP50-DT	-0.359253	7.28731e-18
GJA1	NUP50-DT	-0.303409	6.10689e-13
IL15	NUP50-DT	0.361451	4.44316e-18
ITGB1	NUP50-DT	-0.377847	9.80712e-20
LAMC1	NUP50-DT	-0.347037	1.06326e-16
MYLK	NUP50-DT	-0.30809	2.57746e-13
PFN2	NUP50-DT	0.477541	4.714e-32
SAT1	NUP50-DT	0.333772	1.71492e-15
SGCB	NUP50-DT	-0.442738	2.79391e-27
SLIT2	NUP50-DT	0.374824	2.01427e-19
SNTB1	NUP50-DT	0.358057	9.52381e-18
TIMP3	NUP50-DT	-0.312062	1.22486e-13
DST	AL031717.1	0.490351	5.94388e-34
IL15	AL031717.1	0.427042	2.66024e-25
VEGFA	AL031717.1	0.371179	4.74867e-19
MSX1	AC023389.1	0.390117	4.88878e-21
CALD1	AP002360.2	-0.358591	8.45084e-18
CDH2	AP002360.2	-0.300969	9.51617e-13
ITGB1	AP002360.2	-0.40562	9.19299e-23
MYLK	AP002360.2	-0.313364	9.57378e-14
NOTCH2	AP002360.2	-0.346277	1.25145e-16
PFN2	AP002360.2	0.325561	8.9737e-15
SGCB	AP002360.2	-0.329943	3.73352e-15
TNFAIP3	AP002360.2	-0.306773	3.29051e-13
COPA	AC006435.2	-0.311102	1.46773e-13
ITGB1	AC006435.2	-0.319131	3.16854e-14
SAT1	AC006435.2	0.311982	1.24335e-13
SGCB	AC006435.2	-0.322467	1.65289e-14
VEGFA	AC006435.2	0.397016	8.55851e-22
LAMA1	AC009275.1	0.54199	1.76066e-42
EMP3	SCGB1B2P	0.335559	1.18832e-15
ITGB1	SCGB1B2P	-0.382601	3.11516e-20
SGCB	SCGB1B2P	-0.335092	1.30831e-15
BMP1	HOTAIRM1	0.318556	3.54113e-14
CDH2	HOTAIRM1	-0.303748	5.73975e-13
COPA	HOTAIRM1	-0.311338	1.40394e-13
GPC1	HOTAIRM1	0.319557	2.91669e-14
SAT1	HOTAIRM1	0.40829	4.53813e-23
SGCB	HOTAIRM1	-0.369539	6.96007e-19
TPM4	AC026801.2	-0.311682	1.31591e-13
TPM2	LINC01023	0.331269	2.85536e-15
CD59	LINC01569	-0.34249	2.79987e-16
COL4A1	LINC01569	-0.325629	8.85405e-15
FBN1	LINC01569	-0.301778	8.21825e-13
FERMT2	LINC01569	-0.318844	3.34959e-14
GJA1	LINC01569	-0.332001	2.46108e-15
IL32	LINC01569	0.354023	2.32903e-17
ITGA2	LINC01569	-0.330761	3.16445e-15
ITGAV	LINC01569	-0.310674	1.59062e-13
ITGB1	LINC01569	-0.44898	4.26719e-28
LAMC1	LINC01569	-0.320463	2.44589e-14
SPARC	LINC01569	-0.30729	2.9902e-13
TIMP3	LINC01569	-0.303353	6.17019e-13
LAMA1	BOLA3-AS1	0.318894	3.31736e-14
ENO2	AL360181.2	0.320031	2.66051e-14
VEGFA	AL360181.2	0.505072	3.08872e-36
DST	TRHDE-AS1	0.336922	8.96919e-16
IL15	TRHDE-AS1	0.377249	1.13146e-19
SNTB1	TRHDE-AS1	0.308996	2.17749e-13
TPM4	TRHDE-AS1	-0.332815	2.08515e-15
VEGFA	AP006623.1	0.363228	2.96996e-18
DST	TRAF3IP2-AS1	0.542766	1.2764e-42
IL15	TRAF3IP2-AS1	0.461525	8.67009e-30
PPIB	TRAF3IP2-AS1	-0.341943	3.1422e-16
VEGFA	TRAF3IP2-AS1	0.336193	1.04275e-15
AREG	LINC01560	0.318825	3.36189e-14
COL12A1	LINC01560	0.39101	3.91008e-21
COL7A1	LINC01560	0.321042	2.18454e-14
FBN1	LINC01560	0.36725	1.18254e-18
FERMT2	LINC01560	0.482272	9.57798e-33
IL32	LINC01560	-0.367429	1.13465e-18
ITGA2	LINC01560	0.43397	3.66683e-26
MAGEE1	LINC01560	0.307524	2.86347e-13
MGP	LINC01560	0.317098	4.69182e-14
MXRA5	LINC01560	0.390585	4.34919e-21
NID2	LINC01560	0.484648	4.26165e-33
OXTR	LINC01560	0.303073	6.4931e-13
SCG2	LINC01560	0.337803	7.47186e-16
SNAI2	LINC01560	0.385424	1.56255e-20
SPARC	LINC01560	0.318951	3.28039e-14
VEGFC	LINC01560	0.301682	8.36285e-13
DST	LINC00662	0.308775	2.26905e-13
MEST	LINC00662	0.472672	2.36899e-31
TFPI2	LINC00662	0.638661	4.17713e-63
ITGB1	AC027307.2	-0.359157	7.44551e-18
MCM7	AP001830.1	0.302832	6.78551e-13
VEGFA	AP001830.1	0.538093	8.74228e-42
DST	AF117829.1	0.688537	5.80876e-77
IL15	AF117829.1	0.591472	3.62685e-52
CDH6	SEMA6A-AS1	0.309284	2.06328e-13
DST	SEMA6A-AS1	0.423135	7.9741e-25
IL15	SEMA6A-AS1	0.555302	6.2833e-45
CAP2	LINC02027	0.417588	3.69633e-24
COL6A2	LINC02027	-0.30116	9.19277e-13
DAB2	LINC02027	0.492303	3.0027e-34
GPC1	LINC02027	-0.300509	1.03408e-12
ITGA5	LINC02027	-0.330353	3.43708e-15
LGALS1	LINC02027	-0.302199	7.6134e-13
SGCB	LINC02027	0.512582	1.90934e-37
CALU	RAD51-AS1	-0.302398	7.34275e-13
COPA	RAD51-AS1	-0.302671	6.98699e-13
IL15	RAD51-AS1	0.357264	1.13652e-17
VEGFA	RAD51-AS1	0.498327	3.54999e-35
DST	AL049840.5	0.324929	1.01729e-14
FERMT2	AL049840.5	0.433011	4.83693e-26
IL32	AL049840.5	-0.305233	4.37215e-13
PDGFRB	AL049840.5	0.376394	1.3875e-19
PPIB	AL049840.5	-0.372427	3.5443e-19
SLIT3	AL049840.5	0.323505	1.34763e-14
VEGFA	AL049840.5	0.491304	4.25998e-34
AREG	BX470102.1	0.31769	4.18574e-14
FZD8	BX470102.1	0.313489	9.34862e-14
IL6	BX470102.1	0.339713	5.0185e-16
LAMC2	BX470102.1	0.385546	1.51648e-20
SAT1	BX470102.1	0.391542	3.42203e-21
TFPI2	BX470102.1	0.304236	5.24989e-13
DST	INE1	0.316303	5.46565e-14
IL15	INE1	0.345111	1.60538e-16
VEGFA	INE1	0.451168	2.18766e-28
DST	AC137932.1	0.379184	7.11742e-20
IL15	AC137932.1	0.373102	3.02441e-19
VEGFA	AC137932.1	0.323358	1.38741e-14
BMP1	AC156455.1	0.307398	2.93133e-13
COLGALT1	AC156455.1	0.32795	5.57306e-15
EMP3	AC156455.1	0.352619	3.16966e-17
ENO2	AC156455.1	0.415974	5.74499e-24
LGALS1	AC156455.1	0.450048	3.08099e-28
SGCB	AC156455.1	-0.342608	2.73114e-16
TIMP3	AC156455.1	-0.348024	8.59967e-17
BGN	LINC00989	0.384253	2.08188e-20
CALD1	LINC00989	0.32285	1.53302e-14
CAPG	LINC00989	-0.367831	1.03405e-18
COL4A1	LINC00989	0.368816	8.23158e-19
COL4A2	LINC00989	0.338547	6.40102e-16
COL5A3	LINC00989	0.393186	2.26317e-21
ECM2	LINC00989	0.397062	8.45953e-22
FERMT2	LINC00989	0.473881	1.59031e-31
FOXC2	LINC00989	0.302112	7.73449e-13
GEM	LINC00989	0.321578	1.9674e-14
GJA1	LINC00989	0.375575	1.68574e-19
ITGB1	LINC00989	0.313177	9.91968e-14
MGP	LINC00989	0.324873	1.02859e-14
PDGFRB	LINC00989	0.576768	4.0839e-49
SLIT3	LINC00989	0.429644	1.27059e-25
SPARC	LINC00989	0.358353	8.91375e-18
TGFBR3	LINC00989	0.337019	8.7899e-16
THY1	LINC00989	0.347768	9.08665e-17
VEGFA	LINC00989	0.410076	2.8206e-23
MSX1	AC112491.1	0.485574	3.10282e-33
IL15	NFYC-AS1	0.476817	6.00294e-32
ITGB5	NFYC-AS1	-0.332485	2.22997e-15
VEGFA	NFYC-AS1	0.402477	2.09248e-22
ADAM12	AP001542.3	-0.367899	1.01796e-18
BASP1	AP001542.3	-0.355358	1.73486e-17
BMP1	AP001542.3	-0.310003	1.80392e-13
CDH2	AP001542.3	0.333675	1.74932e-15
COL6A2	AP001542.3	-0.330476	3.35243e-15
COLGALT1	AP001542.3	-0.342705	2.67552e-16
ECM1	AP001542.3	-0.338727	6.16483e-16
FAP	AP001542.3	-0.347858	8.91278e-17
FN1	AP001542.3	-0.311698	1.31181e-13
ITGA5	AP001542.3	-0.305426	4.21965e-13
LGALS1	AP001542.3	-0.370398	5.69864e-19
PLAUR	AP001542.3	-0.360739	5.21778e-18
QSOX1	AP001542.3	-0.354064	2.30786e-17
SAT1	AP001542.3	-0.301614	8.46651e-13
SERPINH1	AP001542.3	-0.301155	9.20028e-13
SGCB	AP001542.3	0.407183	6.08657e-23
THBS2	AP001542.3	-0.318648	3.47898e-14
TIMP1	AP001542.3	-0.328316	5.17951e-15
TPM4	AP001542.3	-0.381587	3.98532e-20
COLGALT1	AC008124.1	-0.314067	8.3764e-14
DST	AC008124.1	0.520845	8.23196e-39
IL15	AC008124.1	0.493327	2.09485e-34
PFN2	AC008124.1	0.350922	4.59118e-17
PLOD1	AC008124.1	-0.348041	8.56873e-17
PPIB	AC008124.1	-0.365362	1.82507e-18
SNTB1	AC008124.1	0.352753	3.07789e-17
FERMT2	AC090617.5	0.30043	1.04892e-12
GEM	AC090617.5	0.318083	3.8801e-14
RHOB	AC090617.5	0.336741	9.31067e-16
VEGFA	AC090617.5	0.339056	5.75681e-16
COL4A1	AP006621.3	-0.316855	4.91563e-14
COPA	AP006621.3	-0.300114	1.11044e-12
ITGAV	AP006621.3	-0.330796	3.14213e-15
ITGB1	AP006621.3	-0.456505	4.20291e-29
LAMC1	AP006621.3	-0.346336	1.23589e-16
NOTCH2	AP006621.3	-0.306232	3.63647e-13
CD59	GAS6-DT	0.727846	4.91741e-90
CDH2	GAS6-DT	-0.320827	2.27832e-14
DAB2	GAS6-DT	-0.326731	7.11064e-15
DST	GAS6-DT	0.30854	2.37054e-13
IL32	GAS6-DT	-0.342114	3.03118e-16
PFN2	GAS6-DT	0.793409	7.19676e-118
SDC4	GAS6-DT	0.361197	4.70526e-18
SLIT2	GAS6-DT	0.582508	2.74352e-50
SNTB1	GAS6-DT	0.749545	2.79089e-98
VIM	GAS6-DT	-0.340723	4.06117e-16
VEGFA	AP000355.1	0.531522	1.24419e-40
IL15	AL590764.1	0.421318	1.32209e-24
SAT1	AL590764.1	0.316382	5.38374e-14
TNFAIP3	AL590764.1	0.349092	6.8291e-17
WIPF1	AL590764.1	0.627721	2.11443e-60
SLIT2	AC116345.1	0.407397	5.75048e-23
SNTB1	AC116345.1	0.455669	5.45284e-29
IGFBP4	DNAH10OS	-0.303931	5.55133e-13
VEGFA	AL135999.1	0.512444	2.01081e-37
BGN	FOXD2-AS1	0.359932	6.25694e-18
BMP1	FOXD2-AS1	0.364867	2.044e-18
COL6A2	FOXD2-AS1	0.320409	2.47161e-14
COLGALT1	FOXD2-AS1	0.362188	3.76095e-18
EMP3	FOXD2-AS1	0.35873	8.192e-18
ENO2	FOXD2-AS1	0.363066	3.08158e-18
GPC1	FOXD2-AS1	0.305204	4.39555e-13
ITGAV	FOXD2-AS1	-0.300877	9.67543e-13
LGALS1	FOXD2-AS1	0.408988	3.76991e-23
MCM7	FOXD2-AS1	0.329534	4.05469e-15
MSX1	FOXD2-AS1	0.35505	1.85679e-17
P3H1	FOXD2-AS1	0.352249	3.43733e-17
PMEPA1	FOXD2-AS1	0.33727	8.34437e-16
TGFB1	FOXD2-AS1	0.313027	1.0205e-13
TIMP1	FOXD2-AS1	0.302193	7.62221e-13
TPM2	FOXD2-AS1	0.386613	1.16604e-20
TPM4	FOXD2-AS1	0.333672	1.75021e-15
BMP1	AC002401.4	0.31648	5.28292e-14
EMP3	AC002401.4	0.352076	3.56967e-17
TNFRSF12A	AC002401.4	0.503427	5.63123e-36
DST	AC008115.3	0.421065	1.41807e-24
IL15	AC008115.3	0.54936	8.02277e-44
TNFAIP3	AC008115.3	0.331256	2.86304e-15
VEGFA	AC008115.3	0.406955	6.46342e-23
WIPF1	AC008115.3	0.41393	1.0007e-23
ADAM12	ADAMTS9-AS1	-0.328576	4.91594e-15
CALU	ADAMTS9-AS1	-0.331007	3.01092e-15
COL3A1	ADAMTS9-AS1	-0.308247	2.50338e-13
COL5A2	ADAMTS9-AS1	-0.31171	1.30884e-13
COL6A2	ADAMTS9-AS1	-0.312572	1.11235e-13
DAB2	ADAMTS9-AS1	0.480372	1.82174e-32
FAP	ADAMTS9-AS1	-0.35131	4.21954e-17
ITGA5	ADAMTS9-AS1	-0.35458	2.05982e-17
LGALS1	ADAMTS9-AS1	-0.318048	3.90631e-14
PLAUR	ADAMTS9-AS1	-0.302863	6.74724e-13
PVR	ADAMTS9-AS1	-0.370856	5.12054e-19
QSOX1	ADAMTS9-AS1	-0.388363	7.56417e-21
SERPINH1	ADAMTS9-AS1	-0.30906	2.15176e-13
SGCB	ADAMTS9-AS1	0.34569	1.41887e-16
TGFB1	ADAMTS9-AS1	-0.346994	1.07307e-16
TGFBI	ADAMTS9-AS1	-0.313134	1.00001e-13
TIMP1	ADAMTS9-AS1	-0.312082	1.22028e-13
TPM4	ADAMTS9-AS1	-0.372162	3.77162e-19
VCAM1	ADAMTS9-AS1	0.331685	2.62419e-15
CD59	LINC00659	0.307726	2.75793e-13
PFN2	LINC00659	0.30932	2.04957e-13
SDC4	LINC00659	0.315668	6.17203e-14
CALD1	SEMA3B-AS1	-0.317418	4.41084e-14
CD59	SEMA3B-AS1	0.483896	5.50966e-33
CDH2	SEMA3B-AS1	-0.34291	2.562e-16
DAB2	SEMA3B-AS1	-0.331002	3.01375e-15
PFN2	SEMA3B-AS1	0.573471	1.8813e-48
SDC4	SEMA3B-AS1	0.45374	9.91561e-29
SGCB	SEMA3B-AS1	-0.341903	3.16908e-16
SLIT2	SEMA3B-AS1	0.306433	3.50421e-13
SNTB1	SEMA3B-AS1	0.311975	1.2451e-13
AREG	AC004825.2	0.318715	3.4342e-14
BASP1	AC004825.2	0.322808	1.54571e-14
CDH11	AC004825.2	0.386141	1.30983e-20
COL11A1	AC004825.2	0.33126	2.86058e-15
COL12A1	AC004825.2	0.410378	2.60175e-23
COL5A1	AC004825.2	0.416864	4.50637e-24
COL7A1	AC004825.2	0.570211	8.37296e-48
CTHRC1	AC004825.2	0.411992	1.68815e-23
FAP	AC004825.2	0.342684	2.68767e-16
FBN1	AC004825.2	0.506473	1.84681e-36
ITGA2	AC004825.2	0.430252	1.06824e-25
LOXL1	AC004825.2	0.324145	1.18778e-14
MXRA5	AC004825.2	0.546976	2.19648e-43
NID2	AC004825.2	0.634083	5.8319e-62
OXTR	AC004825.2	0.610531	2.30607e-56
PLAUR	AC004825.2	0.350798	4.71653e-17
PTX3	AC004825.2	0.308036	2.60388e-13
RGS4	AC004825.2	0.454059	8.98475e-29
SCG2	AC004825.2	0.640941	1.10493e-63
TIMP1	AC004825.2	0.471996	2.95852e-31
WNT5A	AC004825.2	0.337606	7.78381e-16
FBN1	AP000759.1	0.301338	8.9015e-13
FLNA	AP000759.1	0.32868	4.81424e-15
MAGEE1	AP000759.1	0.307037	3.13362e-13
NID2	AP000759.1	0.333731	1.72954e-15
NOTCH2	AP000759.1	0.301243	9.05504e-13
BMP1	LINC00623	0.420431	1.69022e-24
COL6A2	LINC00623	0.316837	4.93268e-14
EMP3	LINC00623	0.468392	9.58812e-31
FERMT2	LINC00623	-0.321731	1.90928e-14
LGALS1	LINC00623	0.326659	7.21394e-15
PPIB	LINC00623	0.419562	2.14867e-24
SAT1	LINC00623	0.333069	1.97999e-15
TGFBR3	LINC00623	-0.436494	1.76084e-26
TIMP1	LINC00623	0.337132	8.5876e-16
TIMP3	LINC00623	-0.340409	4.33815e-16
BGN	HID1-AS1	0.440929	4.78058e-27
CALD1	HID1-AS1	0.310151	1.75465e-13
CAPG	HID1-AS1	-0.35936	7.11408e-18
COL4A1	HID1-AS1	0.465185	2.69813e-30
COL4A2	HID1-AS1	0.44505	1.39913e-27
COL5A3	HID1-AS1	0.340944	3.87782e-16
ECM2	HID1-AS1	0.328977	4.53538e-15
FBLN2	HID1-AS1	0.300832	9.75455e-13
FERMT2	HID1-AS1	0.481487	1.24978e-32
GJA1	HID1-AS1	0.525968	1.12194e-39
ITGB1	HID1-AS1	0.341046	3.79504e-16
LAMC1	HID1-AS1	0.399497	4.52822e-22
MGP	HID1-AS1	0.302445	7.28047e-13
MSX1	HID1-AS1	0.387565	9.21731e-21
NID2	HID1-AS1	0.312818	1.06164e-13
PDGFRB	HID1-AS1	0.551939	2.67196e-44
RHOB	HID1-AS1	0.374975	1.94359e-19
SLIT3	HID1-AS1	0.476891	5.85771e-32
SPARC	HID1-AS1	0.443218	2.42129e-27
TGFBR3	HID1-AS1	0.47968	2.30024e-32
THY1	HID1-AS1	0.328012	5.50431e-15
TIMP3	HID1-AS1	0.482816	7.96196e-33
VEGFA	HID1-AS1	0.320491	2.4326e-14
ADAM12	MIR100HG	0.383126	2.74165e-20
BASP1	MIR100HG	0.364201	2.37981e-18
CD59	MIR100HG	0.353088	2.85994e-17
CDH11	MIR100HG	0.447999	5.74687e-28
COL11A1	MIR100HG	0.366751	1.32641e-18
COL12A1	MIR100HG	0.508796	7.83377e-37
COL16A1	MIR100HG	0.355543	1.66529e-17
COL1A1	MIR100HG	0.353539	2.59029e-17
COL1A2	MIR100HG	0.415368	6.77612e-24
COL3A1	MIR100HG	0.364396	2.27582e-18
COL5A1	MIR100HG	0.492916	2.42064e-34
COL5A2	MIR100HG	0.304998	4.56477e-13
COL6A2	MIR100HG	0.338015	7.14952e-16
COL6A3	MIR100HG	0.513924	1.15257e-37
COL7A1	MIR100HG	0.392248	2.86649e-21
CTHRC1	MIR100HG	0.453646	1.02068e-28
DCN	MIR100HG	0.36321	2.98227e-18
DKK1	MIR100HG	0.37466	2.09397e-19
DST	MIR100HG	0.375498	1.71678e-19
FAP	MIR100HG	0.47289	2.20544e-31
FBLN1	MIR100HG	0.385051	1.71216e-20
FBN1	MIR100HG	0.377516	1.06151e-19
GAS1	MIR100HG	0.440644	5.2017e-27
GREM1	MIR100HG	0.365251	1.87166e-18
INHBA	MIR100HG	0.305065	4.50881e-13
LAMA2	MIR100HG	0.337933	7.27233e-16
LGALS1	MIR100HG	0.311759	1.29678e-13
LOXL1	MIR100HG	0.386282	1.26523e-20
LRRC15	MIR100HG	0.306882	3.22496e-13
LUM	MIR100HG	0.451168	2.18748e-28
MXRA5	MIR100HG	0.377943	9.58618e-20
NID2	MIR100HG	0.308917	2.20982e-13
OXTR	MIR100HG	0.335112	1.30291e-15
P3H1	MIR100HG	0.313636	9.09246e-14
PCOLCE	MIR100HG	0.457865	2.74813e-29
PFN2	MIR100HG	0.41193	1.71625e-23
PLAUR	MIR100HG	0.419469	2.20413e-24
POSTN	MIR100HG	0.30766	2.79216e-13
PRRX1	MIR100HG	0.434796	2.8862e-26
RGS4	MIR100HG	0.375602	1.67488e-19
SCG2	MIR100HG	0.317031	4.75277e-14
SERPINH1	MIR100HG	0.311187	1.44442e-13
SFRP4	MIR100HG	0.351949	3.6696e-17
SNAI2	MIR100HG	0.479542	2.40955e-32
TIMP1	MIR100HG	0.431538	7.39098e-26
TPM4	MIR100HG	0.339855	4.87125e-16
VEGFC	MIR100HG	0.337326	8.24918e-16
WNT5A	MIR100HG	0.367802	1.04104e-18
DAB2	AL353801.1	0.323132	1.45034e-14
IL15	AL353801.1	0.318915	3.30359e-14
LGALS1	AL353801.1	-0.314951	7.07811e-14
FZD8	AF064858.1	0.503916	4.71208e-36
PMEPA1	AF064858.1	0.325951	8.30536e-15
VEGFA	AC138028.4	0.54037	3.43703e-42
BGN	SENCR	0.469684	6.2994e-31
COL12A1	SENCR	0.318231	3.77097e-14
COL1A2	SENCR	0.309729	1.89859e-13
COL4A2	SENCR	0.304178	5.30552e-13
COL5A1	SENCR	0.344682	1.75911e-16
COL5A2	SENCR	0.320268	2.54036e-14
COL5A3	SENCR	0.336247	1.03122e-15
COL6A2	SENCR	0.425162	4.51921e-25
COL6A3	SENCR	0.450795	2.45264e-28
DKK1	SENCR	0.380507	5.17427e-20
DPYSL3	SENCR	0.31103	1.48774e-13
EMP3	SENCR	0.330834	3.11848e-15
FAP	SENCR	0.320695	2.33775e-14
FBLN1	SENCR	0.32409	1.20079e-14
GAS1	SENCR	0.347926	8.78323e-17
ITGA5	SENCR	0.33343	1.83921e-15
LGALS1	SENCR	0.375504	1.7142e-19
MSX1	SENCR	0.49949	2.33895e-35
P3H1	SENCR	0.305021	4.54579e-13
PCOLCE	SENCR	0.462124	7.17058e-30
PDGFRB	SENCR	0.324088	1.20131e-14
PRRX1	SENCR	0.347787	9.05011e-17
SDC4	SENCR	-0.362605	3.42118e-18
SERPINH1	SENCR	0.376107	1.48542e-19
SFRP4	SENCR	0.331848	2.53875e-15
SNAI2	SENCR	0.456247	4.55539e-29
SPARC	SENCR	0.311755	1.29772e-13
THY1	SENCR	0.359999	6.16265e-18
TIMP1	SENCR	0.439405	7.49892e-27
TPM2	SENCR	0.363655	2.69496e-18
TPM4	SENCR	0.411779	1.78743e-23
VEGFC	SENCR	0.488001	1.3442e-33
MSX1	AD001527.1	0.419999	1.90455e-24
CDH6	LINC01152	0.319169	3.14473e-14
DST	AP001271.1	0.391474	3.48107e-21
DST	Z98884.2	0.405185	1.03066e-22
IL15	Z98884.2	0.513518	1.34321e-37
VEGFA	Z98884.2	0.383855	2.29488e-20
CALD1	AC073896.2	-0.39425	1.72951e-21
CDH2	AC073896.2	-0.317259	4.54875e-14
COL4A1	AC073896.2	-0.374024	2.43348e-19
COL4A2	AC073896.2	-0.345771	1.39449e-16
COPA	AC073896.2	-0.370988	4.9654e-19
GJA1	AC073896.2	-0.348427	7.88408e-17
ITGB1	AC073896.2	-0.464163	3.74282e-30
LAMC1	AC073896.2	-0.42017	1.81642e-24
MYLK	AC073896.2	-0.319696	2.83948e-14
NOTCH2	AC073896.2	-0.369756	6.61738e-19
PFN2	AC073896.2	0.440461	5.49156e-27
SGCB	AC073896.2	-0.345077	1.61728e-16
SPARC	AC073896.2	-0.308364	2.44963e-13
TGFBR3	AC073896.2	-0.308849	2.23788e-13
VIM	AC073896.2	-0.313208	9.86194e-14
DST	AC112496.1	0.421048	1.42483e-24
IL15	AC112496.1	0.457056	3.53923e-29
CAPG	AC092868.2	0.304768	4.76209e-13
NNMT	AC092868.2	0.325293	9.46468e-15
PFN2	LINC00294	-0.323068	1.46881e-14
VEGFA	LINC00294	0.409487	3.30049e-23
CALU	ILF3-DT	-0.325408	9.25122e-15
LRP1	ILF3-DT	-0.343481	2.27009e-16
PLOD2	ILF3-DT	-0.343755	2.14209e-16
IL15	AC020915.3	0.320751	2.31235e-14
BDNF	AL138826.1	0.330871	3.09475e-15
SGCB	AL138826.1	0.351607	3.95471e-17
ADAM12	LIFR-AS1	-0.338183	6.90365e-16
BDNF	LIFR-AS1	0.300232	1.08717e-12
BMP1	LIFR-AS1	-0.315621	6.22842e-14
CALU	LIFR-AS1	-0.308759	2.27568e-13
COLGALT1	LIFR-AS1	-0.364303	2.32483e-18
DAB2	LIFR-AS1	0.337946	7.25216e-16
ECM1	LIFR-AS1	-0.34182	3.22465e-16
FAP	LIFR-AS1	-0.311054	1.48094e-13
IL15	LIFR-AS1	0.300957	9.53586e-13
ITGA5	LIFR-AS1	-0.329942	3.73449e-15
LGALS1	LIFR-AS1	-0.300149	1.10358e-12
PLAUR	LIFR-AS1	-0.318116	3.85594e-14
PVR	LIFR-AS1	-0.323922	1.24125e-14
QSOX1	LIFR-AS1	-0.346314	1.24169e-16
SERPINH1	LIFR-AS1	-0.333983	1.64243e-15
THBS2	LIFR-AS1	-0.319099	3.18825e-14
TIMP1	LIFR-AS1	-0.301688	8.35304e-13
TPM4	LIFR-AS1	-0.383619	2.43105e-20
DST	NPTN-IT1	0.677917	8.80914e-74
IL15	NPTN-IT1	0.480051	2.03055e-32
PPIB	NPTN-IT1	-0.307742	2.74978e-13
MSX1	AC022400.1	0.376996	1.2021e-19
BMP1	AC105020.1	0.343351	2.33363e-16
VEGFA	AC105020.1	0.440861	4.87874e-27
DST	AL117336.1	0.369825	6.51233e-19
GEM	AL117336.1	0.322564	1.62166e-14
IL15	AL117336.1	0.379644	6.37169e-20
SAT1	AL117336.1	0.339522	5.22248e-16
VEGFA	AL117336.1	0.322707	1.57674e-14
DST	SNHG14	0.609912	3.18989e-56
IL15	SNHG14	0.458817	2.03845e-29
PPIB	SNHG14	-0.313785	8.83841e-14
COPA	AC092171.4	-0.332642	2.15987e-15
ITGB1	AC092171.4	-0.382977	2.84264e-20
THBS1	AC092171.4	-0.314377	7.89661e-14
DST	AC025287.3	0.489395	8.28955e-34
IL15	AC025287.3	0.451405	2.03478e-28
VEGFA	AC025287.3	0.384761	1.8385e-20
NOTCH2	AC036176.1	-0.319731	2.81999e-14
DST	ITGA6-AS1	0.384791	1.8249e-20
DAB2	LINC02061	0.368716	8.4249e-19
SGCB	LINC02061	0.349609	6.10609e-17
BDNF	AC093388.1	0.310446	1.66012e-13
VEGFA	AC093388.1	0.328276	5.2204e-15
FZD8	AC106820.3	0.359104	7.53399e-18
ITGB1	AC106820.3	-0.34467	1.76353e-16
COPA	AL513320.1	-0.303017	6.55987e-13
ITGAV	AL513320.1	-0.311346	1.40167e-13
ITGB1	AL513320.1	-0.370928	5.03522e-19
VEGFA	AL513320.1	0.383608	2.43741e-20
CALD1	POLR2J4	-0.302608	7.06779e-13
CALU	POLR2J4	-0.313355	9.58992e-14
CDH2	POLR2J4	-0.347026	1.06583e-16
COPA	POLR2J4	-0.35351	2.60671e-17
ITGA5	POLR2J4	-0.312241	1.18407e-13
ITGB1	POLR2J4	-0.425937	3.63424e-25
LAMC1	POLR2J4	-0.333475	1.82239e-15
LRP1	POLR2J4	-0.37523	1.8294e-19
NOTCH2	POLR2J4	-0.385645	1.47984e-20
PFN2	POLR2J4	0.310373	1.68284e-13
PLOD2	POLR2J4	-0.346107	1.29771e-16
VIM	POLR2J4	-0.342237	2.95324e-16
DST	AL031775.2	0.324819	1.03968e-14
IL15	AL031775.2	0.502342	8.35146e-36
VEGFA	AL031775.2	0.400143	3.83305e-22
CDH2	AC006042.1	-0.329029	4.48816e-15
DST	AC006042.1	0.459716	1.53584e-29
IL15	AC006042.1	0.31519	6.76334e-14
PFN2	AC006042.1	0.320343	2.50372e-14
SLIT2	AC006042.1	0.316387	5.37844e-14
SNTB1	AC006042.1	0.335626	1.17197e-15
CD59	LINC00886	0.450207	2.93565e-28
EMP3	LINC00886	-0.339361	5.40196e-16
GADD45A	LINC00886	0.324669	1.07099e-14
PFN2	LINC00886	0.600541	3.9606e-54
SDC4	LINC00886	0.445443	1.24325e-27
SLIT2	LINC00886	0.521079	7.52126e-39
SNTB1	LINC00886	0.626639	3.86142e-60
VIM	LINC00886	-0.356664	1.29877e-17
VEGFA	AC087623.1	0.306538	3.43701e-13
DST	AC090948.1	0.662579	2.03536e-69
IL15	AC090948.1	0.540944	2.71265e-42
VEGFA	AC100823.1	0.328312	5.18348e-15
DST	TMEM161B-AS1	0.465647	2.32599e-30
IL15	TMEM161B-AS1	0.556456	3.80865e-45
ITGB5	TMEM161B-AS1	-0.300483	1.03899e-12
CALU	LINC01094	0.40615	7.99453e-23
FAS	LINC01094	0.391682	3.30418e-21
FGF2	LINC01094	0.310947	1.51106e-13
FUCA1	LINC01094	0.353883	2.40171e-17
ITGAV	LINC01094	0.352915	2.97081e-17
LRP1	LINC01094	0.354026	2.32716e-17
NOTCH2	LINC01094	0.443245	2.40127e-27
PLOD2	LINC01094	0.340283	4.45407e-16
VCAN	LINC01094	0.321457	2.01456e-14
WIPF1	LINC01094	0.436534	1.74072e-26
WNT5A	LINC01094	0.330713	3.1957e-15
CDH2	GSEC	-0.314546	7.64657e-14
DST	GSEC	0.457587	2.99735e-29
PFN2	GSEC	0.550927	4.11783e-44
SLIT2	GSEC	0.472569	2.45065e-31
SNTB1	GSEC	0.535671	2.34264e-41
DST	AC087222.1	0.395995	1.11062e-21
IL15	AC087222.1	0.395145	1.37866e-21
VEGFA	AC087222.1	0.359327	7.16788e-18
DST	Z83843.1	0.665935	2.377e-70
IL15	Z83843.1	0.561072	5.04342e-46
FERMT2	LINC01637	-0.408024	4.87044e-23
GJA1	LINC01637	-0.371778	4.12733e-19
IL32	LINC01637	0.313548	9.24569e-14
ITGA2	LINC01637	-0.349947	5.67461e-17
ITGB1	LINC01637	-0.387832	8.6282e-21
LAMC1	LINC01637	-0.311881	1.26734e-13
TGFBR3	LINC01637	-0.40204	2.34422e-22
TIMP3	LINC01637	-0.345037	1.63104e-16
CDH6	AL157394.1	0.436314	1.85589e-26
DST	AL157394.1	0.343095	2.46367e-16
FAS	AL157394.1	0.453596	1.03661e-28
IL15	AL157394.1	0.482324	9.41137e-33
ITGB1	MIR4458HG	-0.343201	2.40885e-16
NOTCH2	MIR4458HG	-0.320999	2.2032e-14
CD59	LMO7-AS1	0.420029	1.88895e-24
PFN2	LMO7-AS1	0.567442	2.93719e-47
SNTB1	LMO7-AS1	0.445917	1.07819e-27
DST	NR2F2-AS1	0.480405	1.80183e-32
IL15	NR2F2-AS1	0.505142	3.00979e-36
VEGFA	NR2F2-AS1	0.353304	2.72733e-17
COPA	AC009812.4	-0.386776	1.12025e-20
TIMP3	AC009812.4	-0.312202	1.19288e-13
CD59	LINC01612	0.660573	7.25285e-69
DAB2	LINC01612	-0.314343	7.94852e-14
PFN2	LINC01612	0.785221	7.25416e-114
SDC4	LINC01612	0.516071	5.11668e-38
SLIT2	LINC01612	0.41302	1.27972e-23
SNTB1	LINC01612	0.473089	2.06534e-31
VIM	LINC01612	-0.315721	6.11033e-14
VEGFA	AP000866.2	0.333539	1.79858e-15
IL15	CKMT2-AS1	0.319659	2.86001e-14
PPIB	CKMT2-AS1	-0.305746	3.9777e-13
VEGFA	AC008760.1	0.562851	2.29376e-46
COPA	AL583856.2	-0.314062	8.38573e-14
MSX1	AL583856.2	0.38223	3.40931e-20
VEGFA	AL354892.2	0.315655	6.18816e-14
COL7A1	CD27-AS1	0.304212	5.27247e-13
ENO2	CD27-AS1	0.38364	2.4184e-20
MCM7	CD27-AS1	0.32403	1.21522e-14
P3H1	CD27-AS1	0.3131	1.00657e-13
TGFBR3	CD27-AS1	-0.337626	7.75069e-16
CD59	AC007637.1	0.408088	4.78818e-23
DST	AC007637.1	0.714577	2.24916e-85
EMP3	AC007637.1	-0.360611	5.37027e-18
IGFBP4	AC007637.1	-0.340818	3.98152e-16
IL15	AC007637.1	0.371308	4.60754e-19
IL32	AC007637.1	-0.345987	1.33147e-16
PFN2	AC007637.1	0.519914	1.17818e-38
PPIB	AC007637.1	-0.378394	8.60343e-20
SLIT2	AC007637.1	0.403275	1.69928e-22
SNTB1	AC007637.1	0.546016	3.28795e-43
VIM	AC007637.1	-0.360237	5.84268e-18
DST	AC096992.2	0.319339	3.04317e-14
IL15	AC096992.2	0.53302	6.82619e-41
VEGFA	AC096992.2	0.362216	3.73699e-18
WIPF1	AC096992.2	0.382087	3.53003e-20
COPA	AC108673.3	-0.448175	5.4482e-28
EMP3	AC108673.3	0.394617	1.57595e-21
FERMT2	AC108673.3	-0.302751	6.88549e-13
ITGA2	AC108673.3	-0.330373	3.42283e-15
ITGAV	AC108673.3	-0.357468	1.08606e-17
ITGB1	AC108673.3	-0.471878	3.07485e-31
LAMC1	AC108673.3	-0.380722	4.91235e-20
LGALS1	AC108673.3	0.344223	1.93947e-16
MSX1	AC108673.3	0.378126	9.17479e-20
NOTCH2	AC108673.3	-0.37185	4.05812e-19
SGCB	AC108673.3	-0.38906	6.36044e-21
TIMP3	AC108673.3	-0.387351	9.71858e-21
TPM2	AC108673.3	0.301361	8.86348e-13
IL15	AC011498.6	0.323687	1.30024e-14
VEGFA	AC011498.6	0.385981	1.36268e-20
DST	AL121672.2	0.66105	5.36621e-69
IL15	AL121672.2	0.539189	5.58217e-42
COPA	AL390728.6	-0.33266	2.15208e-15
IL15	AL390728.6	0.351556	3.99885e-17
SAT1	AL390728.6	0.349125	6.78078e-17
COL5A1	AL031058.1	0.330095	3.6209e-15
COL6A2	AL031058.1	0.328237	5.26132e-15
COL6A3	AL031058.1	0.371807	4.09983e-19
FBLN1	AL031058.1	0.405794	8.78102e-23
FMOD	AL031058.1	0.33919	5.5972e-16
GAS1	AL031058.1	0.4312	8.14385e-26
GPX7	AL031058.1	0.361635	4.26225e-18
LRRC15	AL031058.1	0.310238	1.72615e-13
LUM	AL031058.1	0.343716	2.15989e-16
MMP14	AL031058.1	0.324922	1.01873e-14
PCOLCE	AL031058.1	0.441758	3.73865e-27
PPIB	AL031058.1	0.304705	4.8168e-13
PRRX1	AL031058.1	0.38729	9.8663e-21
SFRP4	AL031058.1	0.458259	2.42823e-29
TNFRSF12A	LINC01322	0.393991	1.84699e-21
IL15	HLA-F-AS1	0.453888	9.4711e-29
VEGFA	HLA-F-AS1	0.368758	8.34311e-19
CALU	AC104825.1	-0.337182	8.49894e-16
DST	AC002553.1	0.345074	1.61832e-16
IL15	AC002553.1	0.494435	1.41729e-34
VEGFA	AC002553.1	0.422853	8.62683e-25
ADAM12	AC103702.2	0.302498	7.21022e-13
CXCL8	AC103702.2	0.305751	3.97427e-13
DAB2	AC103702.2	-0.320216	2.56622e-14
ECM1	AC103702.2	0.371664	4.23914e-19
FZD8	AC103702.2	0.331796	2.56587e-15
IGFBP2	AC103702.2	0.375646	1.65749e-19
LGALS1	AC103702.2	0.345446	1.49472e-16
LOXL2	AC103702.2	0.317055	4.73078e-14
QSOX1	AC103702.2	0.54662	2.55131e-43
SGCB	AC103702.2	-0.333305	1.88657e-15
TIMP1	AC103702.2	0.337979	7.20299e-16
COPA	AC010201.1	-0.319526	2.93477e-14
IL15	AC010201.1	0.448701	4.64443e-28
ITGB1	AC010201.1	-0.305489	4.17074e-13
VEGFA	AC010201.1	0.384137	2.14185e-20
COPA	AC005840.4	-0.387358	9.7011e-21
GJA1	AC005840.4	-0.319048	3.21935e-14
IL15	AC005840.4	0.357979	9.6891e-18
ITGB1	AC005840.4	-0.429476	1.33301e-25
LAMC1	AC005840.4	-0.40736	5.80738e-23
SPARC	AC005840.4	-0.316577	5.18576e-14
TGFBR3	AC005840.4	-0.30886	2.23338e-13
TIMP3	AC005840.4	-0.309088	2.14043e-13
IGFBP4	AL109615.3	0.338321	6.70875e-16
VEGFA	AL109615.3	0.457633	2.95438e-29
MSX1	AL139260.1	0.314654	7.49072e-14
BASP1	PCED1B-AS1	0.343424	2.29769e-16
EMP3	PCED1B-AS1	0.391135	3.7895e-21
IL15	PCED1B-AS1	0.37418	2.34544e-19
SAT1	PCED1B-AS1	0.364936	2.01187e-18
TNFAIP3	PCED1B-AS1	0.387421	9.5515e-21
WIPF1	PCED1B-AS1	0.660801	6.28172e-69
FUCA1	AC002091.1	0.390539	4.3992e-21
NOTCH2	AC002091.1	0.313331	9.63335e-14
TNFAIP3	AC002091.1	0.411554	1.89897e-23
WIPF1	AC002091.1	0.590789	5.06692e-52
MAGEE1	AC006026.3	0.314323	7.979e-14
ITGA5	UBA6-AS1	-0.325033	9.96424e-15
ITGB1	UBA6-AS1	-0.306344	3.56211e-13
LAMC1	UBA6-AS1	-0.310117	1.76559e-13
PFN2	UBA6-AS1	0.393216	2.2459e-21
SPARC	UBA6-AS1	-0.346339	1.23491e-16
ENO2	AC114803.1	0.460865	1.06862e-29
IGFBP4	AC114803.1	0.445962	1.0634e-27
LGALS1	AC114803.1	0.325158	9.72106e-15
LOX	AC114803.1	0.306876	3.22879e-13
NNMT	AC114803.1	0.329534	4.05457e-15
CALU	CDC37L1-DT	-0.303722	5.76752e-13
ITGB1	CDC37L1-DT	-0.317758	4.1316e-14
CALD1	AC063948.1	-0.307557	2.84614e-13
COL4A1	AC063948.1	-0.313153	9.96454e-14
EMP3	AC063948.1	0.310691	1.58544e-13
ENO2	AC063948.1	0.311143	1.45637e-13
GJA1	AC063948.1	-0.326191	7.91789e-15
ITGAV	AC063948.1	-0.312661	1.09371e-13
ITGB1	AC063948.1	-0.454401	8.08223e-29
LAMC1	AC063948.1	-0.33751	7.94056e-16
MYLK	AC063948.1	-0.311098	1.46879e-13
SGCB	AC063948.1	-0.331753	2.58804e-15
THBS1	AC063948.1	-0.31348	9.36593e-14
TIMP3	AC063948.1	-0.349411	6.3734e-17
DST	SOS1-IT1	0.646557	3.97717e-65
IL15	SOS1-IT1	0.546566	2.6105e-43
ACTA2	AP001189.1	0.321284	2.0837e-14
BGN	AP001189.1	0.398292	6.17355e-22
CALD1	AP001189.1	0.448308	5.23281e-28
COL12A1	AP001189.1	0.302685	6.96915e-13
COL4A1	AP001189.1	0.305309	4.31079e-13
COL4A2	AP001189.1	0.310316	1.70112e-13
COL5A3	AP001189.1	0.381424	4.1453e-20
CRLF1	AP001189.1	0.30956	1.95986e-13
ECM2	AP001189.1	0.465813	2.20542e-30
ELN	AP001189.1	0.373322	2.8714e-19
FBLN2	AP001189.1	0.308386	2.43965e-13
FBLN5	AP001189.1	0.3208	2.29036e-14
FERMT2	AP001189.1	0.436087	1.98304e-26
GEM	AP001189.1	0.444006	1.91288e-27
LAMA2	AP001189.1	0.323324	1.39651e-14
MGP	AP001189.1	0.371147	4.7838e-19
MYLK	AP001189.1	0.356235	1.42854e-17
PDGFRB	AP001189.1	0.572882	2.46614e-48
SLIT3	AP001189.1	0.629365	8.42568e-61
SPARC	AP001189.1	0.30939	2.02303e-13
TAGLN	AP001189.1	0.328639	4.8542e-15
TIMP3	AP001189.1	0.330589	3.27656e-15
VEGFA	AP001189.1	0.438721	9.17097e-27
ECM1	AC018816.1	0.316525	5.23768e-14
HTRA1	AC018816.1	0.330649	3.23722e-15
TGM2	AC018816.1	0.322716	1.57388e-14
PFN2	AC090409.1	0.354035	2.32293e-17
EFEMP2	BAIAP2-DT	0.300895	9.64344e-13
MAGEE1	BAIAP2-DT	0.338766	6.11537e-16
PFN2	BAIAP2-DT	-0.362809	3.2663e-18
SNTB1	BAIAP2-DT	-0.316304	5.46417e-14
TIMP3	BAIAP2-DT	0.337865	7.37531e-16
CALU	AL353622.1	-0.303733	5.75587e-13
ITGB1	AL353622.1	-0.370088	6.12555e-19
LAMC1	AL353622.1	-0.320909	2.24185e-14
CD59	AC010776.3	0.440628	5.2264e-27
DST	AC010776.3	0.338727	6.16453e-16
PFN2	AC010776.3	0.590438	6.01416e-52
SDC4	AC010776.3	0.456821	3.80849e-29
SLIT2	AC010776.3	0.613266	5.45874e-57
SNTB1	AC010776.3	0.650054	4.84505e-66
DST	ATP1A1-AS1	0.413476	1.13136e-23
EMP3	ATP1A1-AS1	-0.350766	4.74974e-17
IL15	ATP1A1-AS1	0.412105	1.6375e-23
PPIB	ATP1A1-AS1	-0.367431	1.13414e-18
CALU	AC107021.2	0.350593	4.93222e-17
COLGALT1	AC107021.2	0.325157	9.72348e-15
ENO2	AC107021.2	0.440693	5.12724e-27
HTRA1	AC107021.2	0.340205	4.52716e-16
IGFBP3	AC107021.2	0.308214	2.51888e-13
LOX	AC107021.2	0.38719	1.01128e-20
LRP1	AC107021.2	0.366495	1.40687e-18
PLOD2	AC107021.2	0.664096	7.74116e-70
QSOX1	AC107021.2	0.312554	1.11616e-13
SERPINE1	AC107021.2	0.36518	1.90263e-18
SPOCK1	AC107021.2	0.310156	1.75287e-13
TGFBI	AC107021.2	0.307018	3.14517e-13
TGM2	AC107021.2	0.383514	2.49391e-20
DST	AC084824.5	0.43897	8.52316e-27
IL15	AC084824.5	0.532158	9.64476e-41
DST	AC090517.2	0.313627	9.10792e-14
IL15	AC090517.2	0.520461	9.54498e-39
DST	AC002553.2	0.504782	3.43433e-36
IL15	AC002553.2	0.60209	1.8047e-54
BDNF	LINC01886	0.428444	1.78825e-25
DAB2	LINC01886	0.428832	1.60154e-25
SGCB	LINC01886	0.406809	6.71834e-23
VEGFA	LINC00106	0.386224	1.28343e-20
BMP1	AC018904.1	0.383295	2.63054e-20
EMP3	AC018904.1	0.376014	1.51862e-19
PPIB	AC018904.1	0.335933	1.10008e-15
TIMP3	AC018904.1	-0.371399	4.51018e-19
TNFRSF12A	AC018904.1	0.321007	2.19945e-14
ITGB1	AL359091.3	-0.339511	5.23478e-16
MSX1	AL359091.3	0.365063	1.95421e-18
IL15	AL683807.1	0.40173	2.54103e-22
SAT1	AL683807.1	0.320484	2.43587e-14
WIPF1	AL683807.1	0.410198	2.7304e-23
CALU	AC073896.4	-0.315869	5.93896e-14
COPA	AC073896.4	-0.433567	4.12031e-26
EMP3	AC073896.4	0.441141	4.4897e-27
FAS	AC073896.4	-0.306985	3.16409e-13
FERMT2	AC073896.4	-0.317776	4.11723e-14
IGFBP4	AC073896.4	0.316538	5.22439e-14
IL32	AC073896.4	0.378705	7.98604e-20
ITGA2	AC073896.4	-0.360597	5.38768e-18
ITGAV	AC073896.4	-0.401321	2.82582e-22
ITGB1	AC073896.4	-0.483293	6.76843e-33
LAMC1	AC073896.4	-0.324636	1.07796e-14
LGALS1	AC073896.4	0.32309	1.46232e-14
MSX1	AC073896.4	0.311767	1.29498e-13
NOTCH2	AC073896.4	-0.430009	1.14499e-25
SGCB	AC073896.4	-0.39027	4.70462e-21
TIMP1	AC073896.4	0.369818	6.5231e-19
TIMP3	AC073896.4	-0.38121	4.36637e-20
TPM2	AC073896.4	0.447039	7.68613e-28
COPA	AL354836.1	-0.369148	7.6217e-19
ITGAV	AL354836.1	-0.308907	2.21368e-13
ITGB1	AL354836.1	-0.339546	5.19718e-16
VEGFA	AL354836.1	0.396812	9.01641e-22
CALD1	SNHG11	-0.324816	1.04026e-14
COL4A1	SNHG11	-0.330288	3.48233e-15
COPA	SNHG11	-0.374831	2.01079e-19
FERMT2	SNHG11	-0.353663	2.52066e-17
GJA1	SNHG11	-0.38453	1.94548e-20
ITGA2	SNHG11	-0.341979	3.11855e-16
ITGAV	SNHG11	-0.318747	3.4131e-14
ITGB1	SNHG11	-0.481855	1.10342e-32
LAMC1	SNHG11	-0.357721	1.02649e-17
MYLK	SNHG11	-0.343787	2.12774e-16
NOTCH2	SNHG11	-0.316669	5.09456e-14
SGCB	SNHG11	-0.406843	6.65882e-23
SPARC	SNHG11	-0.300401	1.05454e-12
TGFBR3	SNHG11	-0.348089	8.48064e-17
THBS1	SNHG11	-0.361933	3.98409e-18
TIMP3	SNHG11	-0.340662	4.11372e-16
IL15	LINC00909	0.319518	2.93934e-14
LGALS1	LINC00909	-0.315299	6.62385e-14
QSOX1	LINC00909	-0.309069	2.14792e-13
SGCB	LINC00909	0.309981	1.81112e-13
TIMP1	LINC00909	-0.300796	9.81792e-13
TPM1	LINC00909	0.325386	9.29074e-15
VEGFA	LINC00909	0.372399	3.56751e-19
IL15	AC009120.2	0.416703	4.7086e-24
ITGB1	AC009120.2	-0.334389	1.51135e-15
ITGB5	AC009120.2	-0.316529	5.23342e-14
VEGFA	AC009120.2	0.367149	1.21032e-18
CD59	HOXA-AS2	-0.327448	6.16218e-15
MCM7	HOXA-AS2	0.308703	2.29952e-13
VEGFA	HOXA-AS2	0.322087	1.78067e-14
DST	AL353593.2	0.342833	2.60436e-16
IL15	AL353593.2	0.458708	2.10917e-29
COPA	AP000240.1	-0.347051	1.06013e-16
IL15	AP000240.1	0.373737	2.60421e-19
TIMP3	AP000240.1	-0.338931	5.9079e-16
COL4A1	LINC00467	-0.323051	1.47357e-14
COL4A2	LINC00467	-0.326639	7.24284e-15
ITGA5	LINC00467	-0.319583	2.90237e-14
ITGB5	LINC00467	-0.303692	5.79947e-13
MYLK	LINC00467	-0.305582	4.09969e-13
PDGFRB	LINC00467	-0.301133	9.23824e-13
SPARC	LINC00467	-0.34136	3.55252e-16
BGN	PLBD1-AS1	-0.312459	1.13628e-13
CD59	PLBD1-AS1	0.607985	8.71126e-56
DST	PLBD1-AS1	0.425149	4.53613e-25
EMP3	PLBD1-AS1	-0.34439	1.8718e-16
IGFBP4	PLBD1-AS1	-0.381896	3.69675e-20
IL32	PLBD1-AS1	-0.325423	9.22271e-15
LGALS1	PLBD1-AS1	-0.301411	8.78451e-13
MSX1	PLBD1-AS1	-0.32689	6.88888e-15
PFN2	PLBD1-AS1	0.614744	2.48993e-57
SDC4	PLBD1-AS1	0.314344	7.94684e-14
SLIT2	PLBD1-AS1	0.512372	2.06547e-37
SNTB1	PLBD1-AS1	0.615912	1.33601e-57
TPM2	PLBD1-AS1	-0.301273	9.00715e-13
VIM	PLBD1-AS1	-0.372114	3.81428e-19
ITGA5	AC005696.1	-0.3024	7.33969e-13
PFN2	AC005696.1	0.346889	1.09762e-16
SLIT2	AC005696.1	0.367984	9.97976e-19
SNTB1	AC005696.1	0.400553	3.44726e-22
VIM	AC005696.1	-0.303044	6.52723e-13
CALD1	AL031710.1	-0.31168	1.31643e-13
CD59	AL031710.1	0.601004	3.13287e-54
CDH2	AL031710.1	-0.339293	5.47816e-16
COLGALT1	AL031710.1	-0.300478	1.03989e-12
DAB2	AL031710.1	-0.334502	1.47666e-15
NOTCH2	AL031710.1	-0.301632	8.43967e-13
PFN2	AL031710.1	0.683149	2.48239e-75
SDC4	AL031710.1	0.507212	1.40704e-36
SGCB	AL031710.1	-0.303104	6.45715e-13
SLIT2	AL031710.1	0.459031	1.90585e-29
SNTB1	AL031710.1	0.516137	4.98868e-38
VIM	AL031710.1	-0.35858	8.47295e-18
ADAM12	AC121338.2	-0.333831	1.69437e-15
BASP1	AC121338.2	-0.333227	1.91684e-15
BMP1	AC121338.2	-0.32404	1.21265e-14
COL6A2	AC121338.2	-0.303188	6.35843e-13
COLGALT1	AC121338.2	-0.350245	5.31927e-17
MAGEE1	AC121338.2	0.309873	1.84813e-13
PLAUR	AC121338.2	-0.316651	5.11222e-14
THBS2	AC121338.2	-0.330634	3.24709e-15
TNFRSF12A	AC121338.2	-0.303264	6.27133e-13
TPM4	AC121338.2	-0.381285	4.28687e-20
FAS	SNHG7	-0.311011	1.49298e-13
IL15	AC022079.2	0.323772	1.27871e-14
ITGB1	AC022079.2	-0.311739	1.30175e-13
DST	N4BP2L2-IT2	0.591122	4.30325e-52
IL15	N4BP2L2-IT2	0.588941	1.24676e-51
IGFBP4	UBXN10-AS1	0.310438	1.66257e-13
TGFBI	AC011352.3	0.390197	4.79223e-21
VIM	AC011352.3	0.335743	1.14418e-15
IGFBP4	BX537318.1	0.341622	3.36228e-16
IL32	BX537318.1	0.322872	1.52653e-14
ITGA2	BX537318.1	-0.332242	2.34341e-15
ITGAV	BX537318.1	-0.306033	3.77284e-13
ITGB1	BX537318.1	-0.412725	1.38588e-23
NOTCH2	BX537318.1	-0.309516	1.97597e-13
IL15	AL662844.3	0.520283	1.02215e-38
VEGFA	AL662844.3	0.38753	9.29617e-21
DST	ATP1B3-AS1	0.53977	4.39813e-42
IL15	ATP1B3-AS1	0.469125	7.55597e-31
TGFBI	LINC01127	0.522252	4.77809e-39
CD59	AC023794.4	0.405428	9.66859e-23
ITGB1	AC023794.4	-0.31263	1.10018e-13
PFN2	AC023794.4	0.481725	1.15314e-32
SDC4	AC023794.4	0.396366	1.01046e-21
SLIT2	AC023794.4	0.34023	4.50358e-16
SNTB1	AC023794.4	0.374576	2.13578e-19
VIM	AC023794.4	-0.337552	7.87054e-16
DST	AL157392.3	0.518064	2.39418e-38
IL15	AL157392.3	0.518311	2.17865e-38
PPIB	AL157392.3	-0.302641	7.02573e-13
VEGFA	AL157392.3	0.406729	6.86159e-23
ITGAV	TOLLIP-AS1	-0.328712	4.78386e-15
ITGB1	TOLLIP-AS1	-0.310244	1.7243e-13
LRP1	TOLLIP-AS1	-0.305294	4.32313e-13
NOTCH2	TOLLIP-AS1	-0.31868	3.45714e-14
FBLN2	IGFL2-AS1	0.330005	3.68726e-15
LAMA1	IGFL2-AS1	0.652821	8.97697e-67
GJA1	AF064858.2	0.303447	6.06509e-13
TIMP3	AF064858.2	0.333177	1.93651e-15
VEGFA	AF064858.2	0.359303	7.20607e-18
DST	AC093484.4	0.396041	1.09762e-21
IL15	AC093484.4	0.48222	9.74854e-33
CD59	IQCH-AS1	0.559285	1.10723e-45
COL4A2	IQCH-AS1	-0.337438	8.0585e-16
DST	IQCH-AS1	0.49238	2.92272e-34
IGFBP4	IQCH-AS1	-0.34026	4.47608e-16
ITGA5	IQCH-AS1	-0.355152	1.81549e-17
ITGB5	IQCH-AS1	-0.360605	5.378e-18
PDGFRB	IQCH-AS1	-0.300541	1.0281e-12
PFN2	IQCH-AS1	0.725154	4.56278e-89
PMP22	IQCH-AS1	-0.301591	8.50197e-13
SDC4	IQCH-AS1	0.379252	7.00244e-20
SLIT2	IQCH-AS1	0.492579	2.72532e-34
SNTB1	IQCH-AS1	0.580551	6.92916e-50
SPARC	IQCH-AS1	-0.323052	1.47338e-14
TGFB1	IQCH-AS1	-0.338048	7.1009e-16
VIM	IQCH-AS1	-0.438771	9.03818e-27
COPA	LINC01004	-0.372243	3.70141e-19
DST	LINC01004	0.339708	5.02345e-16
IL15	LINC01004	0.428052	1.99864e-25
ITGB1	LINC01004	-0.344551	1.80882e-16
LAMC1	LINC01004	-0.311585	1.34002e-13
MAGEE1	DOCK9-DT	0.368776	8.30788e-19
TIMP3	DOCK9-DT	0.300021	1.12922e-12
VEGFA	DOCK9-DT	0.303046	6.52489e-13
MCM7	AC022784.1	0.316177	5.59915e-14
CD59	U62317.2	-0.305201	4.39771e-13
COPA	U62317.2	-0.304619	4.89383e-13
EMP3	U62317.2	0.3299	3.7659e-15
IL32	U62317.2	0.332208	2.3594e-15
ITGAV	U62317.2	-0.307812	2.71456e-13
ITGB1	U62317.2	-0.364346	2.3023e-18
LAMC1	U62317.2	-0.326327	7.70729e-15
SAT1	U62317.2	0.369713	6.68439e-19
VEGFA	U62317.2	0.303167	6.38324e-13
CD59	LINC02166	-0.369789	6.56628e-19
COL4A1	LINC02166	-0.304697	4.82411e-13
FERMT2	LINC02166	-0.444864	1.47925e-27
GJA1	LINC02166	-0.369489	7.04166e-19
IL32	LINC02166	0.515665	5.96867e-38
ITGA2	LINC02166	-0.365189	1.89846e-18
ITGB1	LINC02166	-0.48463	4.28736e-33
LAMC1	LINC02166	-0.370114	6.08865e-19
NOTCH2	LINC02166	-0.331999	2.4622e-15
SPARC	LINC02166	-0.314767	7.33176e-14
TGFBR3	LINC02166	-0.322752	1.56289e-14
TIMP3	LINC02166	-0.300038	1.12583e-12
TNFRSF12A	LINC02166	0.369018	7.85498e-19
LAMA3	AC009065.6	0.6841	1.28711e-75
LAMC2	AC009065.6	0.356011	1.50107e-17
PVR	AC009065.6	0.413807	1.03467e-23
FERMT2	AL365181.3	-0.312538	1.11955e-13
ADAM12	MEG3	0.379785	6.1596e-20
AREG	MEG3	0.31511	6.8667e-14
BASP1	MEG3	0.300973	9.50862e-13
CDH11	MEG3	0.472272	2.7025e-31
COL11A1	MEG3	0.303472	6.03681e-13
COL12A1	MEG3	0.53651	1.6662e-41
COL1A2	MEG3	0.36946	7.08934e-19
COL3A1	MEG3	0.334342	1.52582e-15
COL5A1	MEG3	0.554904	7.46302e-45
COL6A2	MEG3	0.312489	1.13e-13
COL6A3	MEG3	0.440103	6.10361e-27
COL7A1	MEG3	0.528281	4.51151e-40
CTHRC1	MEG3	0.499722	2.15186e-35
FAP	MEG3	0.470958	4.1573e-31
FBN1	MEG3	0.528538	4.0763e-40
FERMT2	MEG3	0.342368	2.87284e-16
GAS1	MEG3	0.305121	4.46304e-13
ITGA2	MEG3	0.420552	1.63437e-24
LOXL1	MEG3	0.332019	2.45181e-15
LUM	MEG3	0.324319	1.14771e-14
MGP	MEG3	0.370988	4.96469e-19
MXRA5	MEG3	0.521552	6.26553e-39
NID2	MEG3	0.647589	2.1434e-65
OXTR	MEG3	0.607818	9.49892e-56
P3H1	MEG3	0.320147	2.60095e-14
PCOLCE	MEG3	0.37366	2.65213e-19
PLAUR	MEG3	0.447673	6.34337e-28
PTX3	MEG3	0.306008	3.78998e-13
RGS4	MEG3	0.46425	3.64035e-30
SCG2	MEG3	0.6316	2.39117e-61
SERPINH1	MEG3	0.333194	1.92991e-15
SNAI2	MEG3	0.37803	9.38759e-20
TIMP1	MEG3	0.565835	6.05426e-47
WNT5A	MEG3	0.363325	2.9052e-18
DST	OCIAD1-AS1	0.400997	3.0729e-22
IL15	OCIAD1-AS1	0.42351	7.18092e-25
CDH2	AL589745.1	0.323442	1.36457e-14
CDH6	AL589745.1	0.3304	3.40444e-15
DAB2	AL589745.1	0.420037	1.88476e-24
SGCB	AL589745.1	0.37198	3.93685e-19
VCAM1	AL589745.1	0.30257	7.11718e-13
IL15	AL021707.8	0.434637	3.02238e-26
VEGFA	AL021707.8	0.337675	7.67225e-16
CD59	CA3-AS1	0.485563	3.11454e-33
PFN2	CA3-AS1	0.633711	7.20821e-62
SDC4	CA3-AS1	0.38055	5.12076e-20
SLIT2	CA3-AS1	0.395022	1.42208e-21
SNTB1	CA3-AS1	0.514352	9.8076e-38
VIM	CA3-AS1	-0.319711	2.83092e-14
SAT1	LINC01480	0.437519	1.3051e-26
PDLIM4	STPG3-AS1	0.345075	1.61779e-16
VEGFA	STPG3-AS1	0.441717	3.78472e-27
DST	AL049869.3	0.584471	1.07599e-50
IL15	AL049869.3	0.554005	1.10035e-44
LRP1	AL157373.2	-0.305254	4.35493e-13
DAB2	AL606489.1	0.422355	9.91085e-25
DST	AL606489.1	0.300455	1.04428e-12
LAMA1	AL606489.1	0.312551	1.11665e-13
NOTCH2	AL606489.1	0.35123	4.2937e-17
ACTA2	MIR4435-2HG	0.336661	9.46558e-16
BGN	MIR4435-2HG	0.457548	3.03449e-29
BMP1	MIR4435-2HG	0.460781	1.09759e-29
COL12A1	MIR4435-2HG	0.330506	3.33245e-15
COL3A1	MIR4435-2HG	0.373191	2.96195e-19
COL4A1	MIR4435-2HG	0.508865	7.63707e-37
COL4A2	MIR4435-2HG	0.51655	4.26418e-38
COL5A1	MIR4435-2HG	0.317048	4.73724e-14
COL5A2	MIR4435-2HG	0.460114	1.35466e-29
COL5A3	MIR4435-2HG	0.476746	6.14736e-32
COL6A2	MIR4435-2HG	0.401956	2.39596e-22
COLGALT1	MIR4435-2HG	0.302606	7.07021e-13
EMP3	MIR4435-2HG	0.358345	8.92937e-18
FAP	MIR4435-2HG	0.452767	1.33879e-28
FBN1	MIR4435-2HG	0.362609	3.41858e-18
GJA1	MIR4435-2HG	0.308567	2.35851e-13
HTRA1	MIR4435-2HG	0.395227	1.35019e-21
IGFBP4	MIR4435-2HG	0.342738	2.65686e-16
INHBA	MIR4435-2HG	0.364122	2.42315e-18
ITGA5	MIR4435-2HG	0.508923	7.47479e-37
LGALS1	MIR4435-2HG	0.423503	7.1942e-25
MGP	MIR4435-2HG	0.392539	2.66382e-21
MMP2	MIR4435-2HG	0.362274	3.68827e-18
MSX1	MIR4435-2HG	0.436215	1.9103e-26
MYL9	MIR4435-2HG	0.344399	1.86823e-16
NID2	MIR4435-2HG	0.368847	8.17218e-19
OXTR	MIR4435-2HG	0.324807	1.04203e-14
P3H1	MIR4435-2HG	0.3023	7.47461e-13
PDGFRB	MIR4435-2HG	0.45034	2.81876e-28
PMEPA1	MIR4435-2HG	0.44529	1.3019e-27
PMP22	MIR4435-2HG	0.324657	1.0735e-14
POSTN	MIR4435-2HG	0.344479	1.83681e-16
SERPINH1	MIR4435-2HG	0.437018	1.51108e-26
SNAI2	MIR4435-2HG	0.382655	3.07479e-20
SPARC	MIR4435-2HG	0.460055	1.38049e-29
THY1	MIR4435-2HG	0.551189	3.68259e-44
TIMP1	MIR4435-2HG	0.492888	2.44474e-34
TPM2	MIR4435-2HG	0.503024	6.51945e-36
TPM4	MIR4435-2HG	0.539212	5.52918e-42
VEGFC	MIR4435-2HG	0.324201	1.17474e-14
VIM	MIR4435-2HG	0.364245	2.35559e-18
CDH2	LINC02188	0.350017	5.58866e-17
DAB2	LINC02188	0.383484	2.5122e-20
DST	EP300-AS1	0.498636	3.17815e-35
IL15	EP300-AS1	0.48079	1.58214e-32
DST	AC023510.2	0.324115	1.19503e-14
IL15	AC023510.2	0.564982	8.87102e-47
VEGFA	AC023510.2	0.322085	1.78133e-14
FSTL3	AC022509.1	0.388877	6.65691e-21
VCAM1	AC022509.1	0.380563	5.10544e-20
CALU	AP002840.2	-0.324081	1.203e-14
VEGFA	AP002840.2	0.317288	4.52326e-14
ACTA2	AP001189.3	0.434634	3.02532e-26
BGN	AP001189.3	0.468914	8.0936e-31
CALD1	AP001189.3	0.620137	1.37242e-58
COL12A1	AP001189.3	0.42702	2.67697e-25
COL3A1	AP001189.3	0.361791	4.11464e-18
COL4A1	AP001189.3	0.574674	1.07937e-48
COL4A2	AP001189.3	0.588483	1.55774e-51
COL5A3	AP001189.3	0.331435	2.76091e-15
CRLF1	AP001189.3	0.38596	1.36962e-20
ECM2	AP001189.3	0.547825	1.53624e-43
ELN	AP001189.3	0.493422	2.02563e-34
FBLN2	AP001189.3	0.500613	1.56098e-35
FBLN5	AP001189.3	0.485601	3.0739e-33
FBN1	AP001189.3	0.374156	2.35875e-19
FERMT2	AP001189.3	0.49535	1.02501e-34
FLNA	AP001189.3	0.504775	3.44239e-36
GEM	AP001189.3	0.360548	5.44687e-18
GJA1	AP001189.3	0.520298	1.01653e-38
INHBA	AP001189.3	0.373069	3.04831e-19
ITGA5	AP001189.3	0.325736	8.66719e-15
ITGB1	AP001189.3	0.574552	1.14211e-48
ITGB5	AP001189.3	0.30845	2.41068e-13
LAMA2	AP001189.3	0.451741	1.83529e-28
LAMC1	AP001189.3	0.521997	5.27524e-39
MATN2	AP001189.3	0.367172	1.204e-18
MGP	AP001189.3	0.516518	4.31657e-38
MYLK	AP001189.3	0.530163	2.13905e-40
NID2	AP001189.3	0.326015	8.19967e-15
NOTCH2	AP001189.3	0.368054	9.81933e-19
PDGFRB	AP001189.3	0.720037	2.93154e-87
PMEPA1	AP001189.3	0.311489	1.36444e-13
SLIT3	AP001189.3	0.832793	5.07996e-140
SPARC	AP001189.3	0.523868	2.55002e-39
TAGLN	AP001189.3	0.454537	7.74796e-29
TGFBR3	AP001189.3	0.428871	1.5838e-25
THBS1	AP001189.3	0.325541	9.00986e-15
THBS2	AP001189.3	0.304312	5.17698e-13
THY1	AP001189.3	0.358724	8.20448e-18
TIMP3	AP001189.3	0.540421	3.3645e-42
TNC	AP001189.3	0.352054	3.58659e-17
TPM4	AP001189.3	0.365173	1.90547e-18
VEGFA	AC124319.2	0.315775	6.04719e-14
DST	GABPB1-AS1	0.446754	8.37513e-28
IL15	GABPB1-AS1	0.45699	3.61258e-29
VEGFA	GABPB1-AS1	0.30109	9.30957e-13
CD59	AC016705.2	0.303041	6.53182e-13
MAGEE1	AC016705.2	0.312695	1.08677e-13
PFN2	AC016705.2	0.304614	4.89854e-13
SDC4	AC016705.2	0.311174	1.44796e-13
SLIT2	AC016705.2	0.59125	4.04322e-52
SNTB1	AC016705.2	0.453939	9.32438e-29
BMP1	ZNF436-AS1	0.325842	8.4872e-15
ENO2	ZNF436-AS1	0.346473	1.20013e-16
VEGFA	ZNF436-AS1	0.335989	1.08747e-15
VEGFA	AP001107.4	0.492827	2.49759e-34
COPA	AC084117.1	-0.330509	3.33005e-15
SAT1	AC084117.1	0.302797	6.82896e-13
CDH6	AC005674.1	0.343632	2.19855e-16
DST	AC005674.1	0.410633	2.43008e-23
IL15	AC005674.1	0.462508	6.34613e-30
BASP1	LINC00857	0.305678	4.02799e-13
LAMA3	LINC00857	0.355503	1.67984e-17
PVR	LINC00857	0.307826	2.70705e-13
SPP1	LINC00857	0.308969	2.18841e-13
TFPI2	LINC00857	0.388319	7.64644e-21
TNFRSF12A	LINC00857	0.312005	1.23802e-13
IL15	TRG-AS1	0.501286	1.2243e-35
SAT1	TRG-AS1	0.311365	1.39678e-13
TNFAIP3	TRG-AS1	0.431327	7.85126e-26
WIPF1	TRG-AS1	0.712641	1.02247e-84
IL15	AC243960.1	0.432355	5.84432e-26
TNFAIP3	AC243960.1	0.348078	8.49933e-17
WIPF1	AC243960.1	0.584555	1.0338e-50
DST	AC246817.1	0.415415	6.68914e-24
LGALS1	AP001528.2	-0.310392	1.67704e-13
PLAUR	AP001528.2	-0.300101	1.1131e-12
PPIB	AP001528.2	-0.313943	8.57627e-14
RHOB	AP001528.2	0.326129	8.01684e-15
SGCB	AP001528.2	0.319852	2.75441e-14
TGFBR3	AP001528.2	0.327185	6.49472e-15
VEGFA	AP001528.2	0.303139	6.41593e-13
COPA	AC012615.1	-0.401003	3.06839e-22
ITGAV	AC012615.1	-0.313104	1.00578e-13
ITGB1	AC012615.1	-0.357917	9.82474e-18
SAT1	AC012615.1	0.309345	2.0402e-13
VEGFA	AC012615.1	0.405692	9.01931e-23
IL15	AL360181.1	0.30382	5.66546e-13
VEGFA	AL360181.1	0.329177	4.35651e-15
IL15	LINC01355	0.447136	7.46203e-28
VEGFA	LINC01355	0.394364	1.68052e-21
IL15	PSORS1C3	0.349311	6.51332e-17
VEGFA	PSORS1C3	0.338564	6.37806e-16
TPM1	LINC02104	0.349557	6.17584e-17
ITGB1	AC090425.2	-0.321126	2.14921e-14
TPM2	AC090425.2	0.316849	4.92114e-14
ITGA2	HCG11	0.331443	2.75624e-15
ITGB1	HCG11	0.306683	3.34585e-13
NOTCH2	HCG11	0.327109	6.59425e-15
PPIB	HCG11	-0.303572	5.92765e-13
TPM1	HCG11	0.382529	3.16992e-20
TNFRSF11B	LINC01781	0.300086	1.11616e-12
FZD8	AC004264.1	0.626245	4.80548e-60
GEM	AC004264.1	0.355622	1.63628e-17
IL6	AC004264.1	0.505578	2.56601e-36
PMEPA1	AC004264.1	0.410535	2.49478e-23
BMP1	OTUD6B-AS1	-0.393891	1.89425e-21
CD59	OTUD6B-AS1	0.470802	4.37402e-31
COLGALT1	OTUD6B-AS1	-0.376463	1.36464e-19
DST	OTUD6B-AS1	0.358995	7.7201e-18
EMP3	OTUD6B-AS1	-0.460885	1.06199e-29
IGFBP4	OTUD6B-AS1	-0.381066	4.52087e-20
IL32	OTUD6B-AS1	-0.403089	1.78396e-22
ITGAV	OTUD6B-AS1	0.398598	5.70591e-22
LGALS1	OTUD6B-AS1	-0.360373	5.66648e-18
MAGEE1	OTUD6B-AS1	0.300695	9.99999e-13
PFN2	OTUD6B-AS1	0.426718	2.91562e-25
PLOD3	OTUD6B-AS1	-0.356976	1.21173e-17
PPIB	OTUD6B-AS1	-0.395032	1.41847e-21
SLIT2	OTUD6B-AS1	0.363938	2.5265e-18
SNTB1	OTUD6B-AS1	0.592833	1.85796e-52
TGFB1	OTUD6B-AS1	-0.34798	8.68152e-17
TIMP1	OTUD6B-AS1	-0.323151	1.44509e-14
DST	CR936218.1	0.519766	1.24727e-38
IL15	CR936218.1	0.517586	2.87417e-38
VEGFA	CR936218.1	0.327195	6.48143e-15
IL15	AC008033.3	0.353695	2.50294e-17
VEGFA	AL691432.2	0.339939	4.78723e-16
IL15	ZNF32-AS2	0.339929	4.79659e-16
VEGFA	ZNF32-AS2	0.578059	2.23522e-49
VEGFA	AC037459.2	0.508257	9.565e-37
DST	AC012181.2	0.576087	5.60615e-49
IL15	AC012181.2	0.550093	5.8745e-44
PPIB	AC012181.2	-0.306923	3.20065e-13
DST	AC093535.1	0.576154	5.43431e-49
IL15	AC093535.1	0.52586	1.17076e-39
COLGALT1	AC005586.2	0.343371	2.32394e-16
VEGFA	AL031714.1	0.556317	4.0452e-45
CD59	AC254633.1	0.357251	1.13967e-17
EMP3	AC254633.1	-0.335657	1.16467e-15
PFN2	AC254633.1	0.371865	4.04416e-19
SLIT2	AC254633.1	0.300836	9.74848e-13
SNTB1	AC254633.1	0.42169	1.19223e-24
TIMP3	AC254633.1	0.340735	4.0511e-16
VEGFA	AL662791.1	0.367665	1.07445e-18
DST	AC025171.2	0.323908	1.24479e-14
IL15	AC025171.2	0.41447	8.64683e-24
VEGFA	AC025171.2	0.375479	1.72448e-19
IL15	LINC00893	0.354986	1.88349e-17
ITGB1	LINC00893	-0.303938	5.54464e-13
VEGFA	LINC00893	0.431285	7.94734e-26
DST	AL158212.3	0.519826	1.21863e-38
NOTCH2	AL158212.3	0.351717	3.86104e-17
PPIB	AL158212.3	-0.356211	1.43611e-17
TPM1	AL158212.3	0.351676	3.89531e-17
IL6	AL162424.1	0.335869	1.1147e-15
COPA	TMEM147-AS1	-0.308093	2.57641e-13
ITGB1	TMEM147-AS1	-0.355413	1.71391e-17
SAT1	TMEM147-AS1	0.310155	1.75319e-13
SGCB	TMEM147-AS1	-0.359948	6.23491e-18
VEGFA	TMEM147-AS1	0.355485	1.68674e-17
DCN	AL049838.1	0.300133	1.10662e-12
FBLN1	AL049838.1	0.358087	9.45944e-18
GAS1	AL049838.1	0.380556	5.11358e-20
LUM	AL049838.1	0.331139	2.93154e-15
PCOLCE	AL049838.1	0.368028	9.88074e-19
PFN2	AL049838.1	0.422078	1.07044e-24
PRRX1	AL049838.1	0.323137	1.44905e-14
SFRP1	AL049838.1	0.326788	7.03025e-15
SFRP4	AL049838.1	0.370284	5.85142e-19
SLIT2	AL049838.1	0.37348	2.76686e-19
CDH6	AL645939.4	0.353772	2.46107e-17
DST	AL645939.4	0.379093	7.27538e-20
FAS	AL645939.4	0.315889	5.91657e-14
IL15	AL645939.4	0.384845	1.8008e-20
NOTCH2	AL645939.4	0.382165	3.46355e-20
TPM1	AL645939.4	0.302703	6.9468e-13
WIPF1	AL645939.4	0.332215	2.35621e-15
DST	AL049552.1	0.562934	2.21044e-46
IL15	AL049552.1	0.531693	1.16184e-40
MSX1	AC018521.5	0.334737	1.40706e-15
CDH6	AC026356.1	0.361326	4.57058e-18
DST	AC026356.1	0.509835	5.32788e-37
IL15	AC026356.1	0.412934	1.30976e-23
DST	AP000873.2	0.513611	1.29683e-37
IL15	AP000873.2	0.596752	2.65962e-53
VEGFA	AP000873.2	0.339794	4.93416e-16
CTHRC1	CASC9	0.339352	5.41214e-16
ITGAV	CASC9	0.511646	2.71117e-37
LOX	CASC9	0.365707	1.68604e-18
PLOD2	CASC9	0.480739	1.60945e-32
SPOCK1	CASC9	0.514078	1.08757e-37
ADAM12	WDFY3-AS2	-0.344128	1.97914e-16
BASP1	WDFY3-AS2	-0.303649	5.84545e-13
BDNF	WDFY3-AS2	0.346065	1.30966e-16
BMP1	WDFY3-AS2	-0.416348	5.18754e-24
CAP2	WDFY3-AS2	0.447864	5.98635e-28
CDH2	WDFY3-AS2	0.382077	3.53813e-20
COL3A1	WDFY3-AS2	-0.311816	1.283e-13
COL6A2	WDFY3-AS2	-0.397347	7.865e-22
COLGALT1	WDFY3-AS2	-0.397585	7.39908e-22
DAB2	WDFY3-AS2	0.495651	9.21363e-35
ECM1	WDFY3-AS2	-0.348311	8.08442e-17
EMP3	WDFY3-AS2	-0.363126	3.03965e-18
FAP	WDFY3-AS2	-0.347875	8.8795e-17
FAS	WDFY3-AS2	0.335849	1.11942e-15
FN1	WDFY3-AS2	-0.30581	3.93152e-13
GPC1	WDFY3-AS2	-0.34698	1.07642e-16
ITGA5	WDFY3-AS2	-0.354444	2.12248e-17
LGALS1	WDFY3-AS2	-0.384052	2.18694e-20
MYL9	WDFY3-AS2	-0.30186	8.09714e-13
P3H1	WDFY3-AS2	-0.30966	1.92352e-13
PLAUR	WDFY3-AS2	-0.344063	2.00651e-16
PPIB	WDFY3-AS2	-0.327615	5.95936e-15
PVR	WDFY3-AS2	-0.360055	6.08564e-18
QSOX1	WDFY3-AS2	-0.389693	5.43412e-21
SERPINH1	WDFY3-AS2	-0.373774	2.58164e-19
SGCB	WDFY3-AS2	0.678274	6.92181e-74
TGFB1	WDFY3-AS2	-0.358604	8.42656e-18
TGFBI	WDFY3-AS2	-0.303091	6.47237e-13
TGFBR3	WDFY3-AS2	0.370156	6.02932e-19
THBS2	WDFY3-AS2	-0.326832	6.96899e-15
TIMP1	WDFY3-AS2	-0.393065	2.33312e-21
TPM2	WDFY3-AS2	-0.343499	2.2618e-16
TPM4	WDFY3-AS2	-0.390244	4.73533e-21
VCAM1	WDFY3-AS2	0.3944	1.66502e-21
MSX1	AC004923.4	0.395706	1.19544e-21
SAT1	AC018755.4	0.302342	7.4175e-13
WIPF1	AC018755.4	0.5115	2.86298e-37
DST	AL391121.1	0.319088	3.19463e-14
PFN2	AL391121.1	0.319538	2.92766e-14
SLIT2	AL391121.1	0.383161	2.71838e-20
SNTB1	AL391121.1	0.417891	3.40162e-24
DST	AC073957.3	0.325194	9.65129e-15
IL15	AC073957.3	0.330091	3.6238e-15
VEGFA	AC073957.3	0.41549	6.55355e-24
CXCL1	FILNC1	0.465327	2.57779e-30
CXCL6	FILNC1	0.491799	3.58266e-34
CALU	GLIS2-AS1	-0.310174	1.74706e-13
NOTCH2	GLIS2-AS1	-0.330857	3.10378e-15
VEGFA	AL022322.1	0.495503	9.70923e-35
DST	AL391834.1	0.404123	1.36162e-22
IL15	AL391834.1	0.52531	1.45231e-39
VEGFA	AL391834.1	0.34413	1.97823e-16
CDH11	NKILA	0.302508	7.19691e-13
COL11A1	NKILA	0.334315	1.53435e-15
COL5A1	NKILA	0.329761	3.87335e-15
COL7A1	NKILA	0.373286	2.89614e-19
DPYSL3	NKILA	0.376123	1.47994e-19
FBN1	NKILA	0.322236	1.72961e-14
FZD8	NKILA	0.673111	2.19112e-72
IL6	NKILA	0.385799	1.42485e-20
LOXL1	NKILA	0.309374	2.02899e-13
MXRA5	NKILA	0.469473	6.74866e-31
NID2	NKILA	0.416522	4.94767e-24
P3H1	NKILA	0.339007	5.81516e-16
PLAUR	NKILA	0.311802	1.2865e-13
PMEPA1	NKILA	0.630046	5.74628e-61
RGS4	NKILA	0.302534	7.16325e-13
SCG2	NKILA	0.323007	1.48635e-14
SNAI2	NKILA	0.300982	9.49318e-13
TIMP1	NKILA	0.313346	9.60719e-14
CAPG	AC008537.2	-0.309894	1.84098e-13
DST	AC008537.2	0.402386	2.1428e-22
IL15	AC008537.2	0.396992	8.61125e-22
PPIB	AC008537.2	-0.383031	2.80571e-20
VEGFA	AC008537.2	0.359751	6.51627e-18
BGN	AC093278.2	0.38106	4.52681e-20
CALD1	AC093278.2	0.393836	1.9205e-21
CAPG	AC093278.2	-0.404939	1.09946e-22
COL4A1	AC093278.2	0.583524	1.69165e-50
COL4A2	AC093278.2	0.522239	4.80287e-39
ECM2	AC093278.2	0.369536	6.96399e-19
FBLN2	AC093278.2	0.321945	1.83086e-14
FERMT2	AC093278.2	0.504516	3.78545e-36
GJA1	AC093278.2	0.642681	3.97514e-64
ITGA2	AC093278.2	0.318292	3.72713e-14
ITGA5	AC093278.2	0.307714	2.76426e-13
ITGB1	AC093278.2	0.484263	4.86122e-33
LAMC1	AC093278.2	0.531158	1.43858e-40
MYLK	AC093278.2	0.313324	9.6464e-14
NID2	AC093278.2	0.3012	9.12627e-13
PDGFRB	AC093278.2	0.470928	4.19851e-31
RHOB	AC093278.2	0.433822	3.82688e-26
SDC4	AC093278.2	-0.359252	7.28882e-18
SGCB	AC093278.2	0.390882	4.03711e-21
SLIT3	AC093278.2	0.427451	2.36974e-25
SPARC	AC093278.2	0.524032	2.39269e-39
TGFBR3	AC093278.2	0.567363	3.04404e-47
THY1	AC093278.2	0.322045	1.79534e-14
TIMP3	AC093278.2	0.534053	4.50427e-41
TNFRSF12A	AC093278.2	-0.305068	4.50627e-13
VEGFA	AC093278.2	0.32984	3.81209e-15
COPA	AC010973.2	-0.332832	2.07794e-15
ENO2	AC010973.2	0.353064	2.87485e-17
ITGAV	AC010973.2	-0.339424	5.33141e-16
ITGB1	AC010973.2	-0.381146	4.43393e-20
P3H1	AC010973.2	0.302068	7.79705e-13
SGCB	AC010973.2	-0.373341	2.85905e-19
CALD1	AC006942.1	-0.361243	4.65701e-18
CALU	AC006942.1	-0.342718	2.66834e-16
CDH2	AC006942.1	-0.370222	5.93729e-19
COPA	AC006942.1	-0.410954	2.23044e-23
FAS	AC006942.1	-0.360193	5.89989e-18
ITGA2	AC006942.1	-0.314118	8.29581e-14
ITGAV	AC006942.1	-0.337963	7.22688e-16
ITGB1	AC006942.1	-0.489452	8.12733e-34
LAMC1	AC006942.1	-0.365589	1.73221e-18
LRP1	AC006942.1	-0.307941	2.65016e-13
MYLK	AC006942.1	-0.311169	1.44934e-13
NOTCH2	AC006942.1	-0.431066	8.46167e-26
SGCB	AC006942.1	-0.371851	4.05729e-19
CAPG	AL035413.1	-0.358462	8.69884e-18
DAB2	AL035413.1	0.379589	6.45756e-20
EMP3	AL035413.1	-0.309859	1.85324e-13
PPIB	AL035413.1	-0.403497	1.60388e-22
SGCB	AL035413.1	0.331534	2.70579e-15
TGFBR3	AL035413.1	0.315392	6.50667e-14
CALU	AC008608.2	-0.333458	1.82866e-15
ITGB1	AC008608.2	-0.358656	8.32992e-18
NOTCH2	AC008608.2	-0.359546	6.82405e-18
CALU	AC016590.3	-0.306203	3.65601e-13
DST	AC100830.2	0.572176	3.41035e-48
IL15	AC100830.2	0.473602	1.74418e-31
COPA	AC027644.3	-0.35782	1.00391e-17
FAS	AC027644.3	-0.303063	6.50547e-13
ITGAV	AC027644.3	-0.308396	2.43519e-13
ITGB1	AC027644.3	-0.464068	3.85849e-30
LAMC1	AC027644.3	-0.333527	1.80307e-15
NOTCH2	AC027644.3	-0.398797	5.42212e-22
SGCB	AC027644.3	-0.316017	5.77363e-14
TIMP3	AC027644.3	-0.304799	4.73482e-13
TNFAIP3	AC027644.3	-0.316108	5.67317e-14
CDH2	TNFRSF10A-AS1	0.372434	3.53867e-19
FAS	TNFRSF10A-AS1	0.503636	5.21827e-36
IL15	TNFRSF10A-AS1	0.377109	1.16993e-19
ITGA2	TNFRSF10A-AS1	0.308333	2.46369e-13
NOTCH2	TNFRSF10A-AS1	0.300687	1.00142e-12
SGCB	TNFRSF10A-AS1	0.437672	1.24789e-26
VCAM1	TNFRSF10A-AS1	0.337111	8.62453e-16
WIPF1	TNFRSF10A-AS1	0.313954	8.55966e-14
DST	AC011477.2	0.397996	6.65969e-22
EMP3	AC011477.2	-0.362155	3.78852e-18
FAS	AC011477.2	0.309672	1.91898e-13
IGFBP4	AC011477.2	-0.342034	3.08248e-16
ITGAV	AC011477.2	0.370284	5.85232e-19
LGALS1	AC011477.2	-0.379103	7.25831e-20
NNMT	AC011477.2	-0.330873	3.09362e-15
NOTCH2	AC011477.2	0.30967	1.91999e-13
PPIB	AC011477.2	-0.402176	2.2628e-22
SGCB	AC011477.2	0.307992	2.62482e-13
TIMP1	AC011477.2	-0.3133	9.69032e-14
PTHLH	AC022079.1	0.340535	4.22485e-16
TGFB1	AC022079.1	0.313781	8.84493e-14
DST	AP003392.1	0.369901	6.39806e-19
IL15	AP003392.1	0.43581	2.14962e-26
PPIB	AP003392.1	-0.377448	1.07897e-19
VEGFA	AP003392.1	0.436761	1.62887e-26
EMP3	EIF3J-DT	-0.309659	1.92371e-13
ITGA5	EIF3J-DT	-0.306222	3.64356e-13
PPIB	EIF3J-DT	-0.341818	3.2264e-16
QSOX1	EIF3J-DT	-0.324163	1.18368e-14
SERPINH1	EIF3J-DT	-0.32318	1.43689e-14
TIMP1	EIF3J-DT	-0.31848	3.5937e-14
VEGFA	EIF3J-DT	0.364433	2.25668e-18
MSX1	AL513477.2	0.368313	9.25009e-19
CDH2	AC103706.1	-0.316351	5.41555e-14
COL7A1	AC103706.1	0.32752	6.07399e-15
COPA	AC103706.1	-0.318317	3.70885e-14
DKK1	AC103706.1	0.3398	4.92825e-16
ITGB1	AC103706.1	-0.341226	3.6541e-16
LGALS1	AC103706.1	0.353604	2.55349e-17
SAT1	AC103706.1	0.343839	2.10422e-16
SGCB	AC103706.1	-0.441761	3.73608e-27
TIMP3	AC103706.1	-0.329641	3.968e-15
CAPG	ARMCX5-GPRASP2	-0.303129	6.42757e-13
CDH11	ARMCX5-GPRASP2	0.301249	9.04502e-13
DST	ARMCX5-GPRASP2	0.415295	6.91062e-24
FAS	ARMCX5-GPRASP2	0.312724	1.08071e-13
FBN1	ARMCX5-GPRASP2	0.320467	2.44373e-14
FERMT2	ARMCX5-GPRASP2	0.448385	5.11226e-28
GJA1	ARMCX5-GPRASP2	0.301803	8.18117e-13
IL15	ARMCX5-GPRASP2	0.377785	9.95398e-20
IL32	ARMCX5-GPRASP2	-0.362319	3.65039e-18
ITGA2	ARMCX5-GPRASP2	0.527442	6.28348e-40
ITGAV	ARMCX5-GPRASP2	0.348789	7.29202e-17
ITGB1	ARMCX5-GPRASP2	0.398586	5.72409e-22
NID2	ARMCX5-GPRASP2	0.345503	1.47676e-16
NOTCH2	ARMCX5-GPRASP2	0.350678	4.84156e-17
SGCB	ARMCX5-GPRASP2	0.336694	9.4015e-16
IL15	AC093157.1	0.328281	5.21593e-15
VEGFA	AC093157.1	0.311313	1.41047e-13
ITGAV	ASB16-AS1	-0.304893	4.65375e-13
ITGB1	ASB16-AS1	-0.384952	1.75443e-20
WIPF1	LINC01150	0.382798	2.96908e-20
CALU	AL121992.3	-0.389869	5.20017e-21
FAP	AL121992.3	-0.311295	1.41525e-13
FMOD	AL121992.3	-0.305645	4.05226e-13
IL32	AL121992.3	0.380121	5.68044e-20
ITGB1	AL121992.3	-0.346508	1.19102e-16
ITGB3	AL121992.3	-0.308157	2.54573e-13
NOTCH2	AL121992.3	-0.321463	2.01196e-14
PVR	AL121992.3	-0.301562	8.54656e-13
TPM4	AL121992.3	-0.327348	6.28672e-15
TIMP1	AC011445.2	0.330175	3.56252e-15
TPM2	AC011445.2	0.341647	3.34469e-16
CD59	ZNF667-AS1	0.368683	8.48873e-19
FERMT2	ZNF667-AS1	0.361383	4.51187e-18
IL32	ZNF667-AS1	-0.304682	4.83743e-13
MAGEE1	ZNF667-AS1	0.305085	4.49273e-13
PFN2	ZNF667-AS1	0.394853	1.48456e-21
LAMC2	AC097059.1	0.489999	6.71922e-34
SDC1	AC097059.1	0.33568	1.15912e-15
TNFRSF12A	AC097059.1	0.363086	3.06725e-18
COPA	NALT1	-0.301242	9.05759e-13
ITGB1	NALT1	-0.316726	5.03937e-14
ADAM12	LINC00526	-0.319227	3.10982e-14
COL3A1	LINC00526	-0.300395	1.05554e-12
COL5A2	LINC00526	-0.307323	2.97219e-13
DAB2	LINC00526	0.371321	4.59297e-19
FAP	LINC00526	-0.319415	2.99875e-14
IL32	LINC00526	0.318042	3.91081e-14
INHBA	LINC00526	-0.320948	2.22513e-14
RHOB	LINC00526	0.314909	7.13599e-14
SGCB	LINC00526	0.381079	4.50642e-20
TPM4	LINC00526	-0.338989	5.83762e-16
DST	AC103591.3	0.347008	1.06992e-16
IL15	AC103591.3	0.446257	9.7324e-28
COPA	AC018638.7	-0.372856	3.20446e-19
DST	AC018638.7	0.322128	1.7664e-14
IL15	AC018638.7	0.412286	1.55977e-23
VEGFA	AC018638.7	0.314005	8.47712e-14
IL32	OVOL1-AS1	0.412481	1.47978e-23
ITGB1	OVOL1-AS1	-0.310277	1.71339e-13
PFN2	AC005586.1	0.359164	7.43426e-18
SLIT2	AC005586.1	0.321734	1.90804e-14
SNTB1	AC005586.1	0.327532	6.05914e-15
ITGB1	AC087500.2	-0.309266	2.07025e-13
VEGFA	AC087500.2	0.401808	2.4899e-22
BMP1	AL139351.1	0.331196	2.89774e-15
EMP3	AL139351.1	0.302385	7.36061e-13
SPP1	AL139351.1	0.308409	2.42908e-13
COPA	PTOV1-AS2	-0.326806	7.00525e-15
ITGB1	PTOV1-AS2	-0.335585	1.18194e-15
SAT1	PTOV1-AS2	0.327424	6.19143e-15
VEGFA	PTOV1-AS2	0.51311	1.56591e-37
ITGB1	TMEM44-AS1	-0.315545	6.31968e-14
MCM7	TMEM44-AS1	0.300047	1.12406e-12
VEGFA	TMEM44-AS1	0.394429	1.65294e-21
ITGB1	URB1-AS1	-0.302902	6.69927e-13
ITGB1	ADIRF-AS1	-0.300958	9.53425e-13
VEGFA	ADIRF-AS1	0.389418	5.81866e-21
BGN	BX255925.1	0.516544	4.27504e-38
CAPG	BX255925.1	-0.344134	1.97636e-16
COL4A2	BX255925.1	0.322301	1.70742e-14
COL5A3	BX255925.1	0.467529	1.26785e-30
FERMT2	BX255925.1	0.328232	5.26673e-15
FOXC2	BX255925.1	0.301624	8.45146e-13
GEM	BX255925.1	0.323091	1.46203e-14
GJA1	BX255925.1	0.359733	6.54279e-18
MGP	BX255925.1	0.342184	2.98674e-16
MSX1	BX255925.1	0.500206	1.80779e-35
PDGFRB	BX255925.1	0.56757	2.77218e-47
SLIT3	BX255925.1	0.442188	3.29075e-27
SPARC	BX255925.1	0.306199	3.65923e-13
THY1	BX255925.1	0.412211	1.59141e-23
TPM2	BX255925.1	0.309208	2.0931e-13
VEGFA	BX255925.1	0.521772	5.75459e-39
VEGFC	BX255925.1	0.309233	2.08308e-13
LAMA1	LINC01942	0.412549	1.45289e-23
CALU	AL023284.4	-0.40811	4.7606e-23
IL32	AL023284.4	0.420074	1.86554e-24
ITGB1	AL023284.4	-0.366122	1.53301e-18
LRP1	AL023284.4	-0.35912	7.50712e-18
NOTCH2	AL023284.4	-0.37294	3.14165e-19
DST	AL357033.3	0.387103	1.03316e-20
IL15	AL357033.3	0.363594	2.73249e-18
IGFBP2	LHX1-DT	0.345744	1.4026e-16
LAMC2	LHX1-DT	0.409501	3.28813e-23
PDLIM4	LHX1-DT	0.403864	1.45721e-22
SDC1	LHX1-DT	0.441993	3.48715e-27
DST	AC005332.3	0.306065	3.75063e-13
IL15	AC005332.3	0.462701	5.96812e-30
IL15	AC005519.1	0.373515	2.74394e-19
VEGFA	AC005519.1	0.531913	1.06406e-40
CDH2	AC003102.1	-0.321871	1.85756e-14
COPA	AC003102.1	-0.355126	1.82581e-17
ITGB1	AC003102.1	-0.307191	3.04577e-13
SAT1	AC003102.1	0.308612	2.33901e-13
SGCB	AC003102.1	-0.348276	8.14579e-17
BASP1	AC005261.3	0.341217	3.66119e-16
BGN	AC005261.3	0.304374	5.11839e-13
CDH2	AC005261.3	-0.310862	1.53537e-13
COL11A1	AC005261.3	0.361644	4.25297e-18
COL16A1	AC005261.3	0.370888	5.08302e-19
COL1A1	AC005261.3	0.366199	1.50602e-18
COL7A1	AC005261.3	0.315425	6.46652e-14
COL8A2	AC005261.3	0.368631	8.59216e-19
COPA	AC005261.3	-0.332602	2.1775e-15
DAB2	AC005261.3	-0.349234	6.62235e-17
EMP3	AC005261.3	0.45881	2.04246e-29
GPC1	AC005261.3	0.360583	5.4041e-18
ITGAV	AC005261.3	-0.313021	1.02159e-13
ITGB1	AC005261.3	-0.365934	1.60046e-18
LGALS1	AC005261.3	0.457833	2.77572e-29
LOXL1	AC005261.3	0.45222	1.58409e-28
LRRC15	AC005261.3	0.338116	7.00112e-16
MSX1	AC005261.3	0.484514	4.46126e-33
MXRA5	AC005261.3	0.33368	1.74751e-15
MYL9	AC005261.3	0.4313	7.91324e-26
NOTCH2	AC005261.3	-0.361066	4.84659e-18
P3H1	AC005261.3	0.520918	8.00457e-39
PCOLCE	AC005261.3	0.330373	3.42324e-15
PPIB	AC005261.3	0.36701	1.24981e-18
SGCB	AC005261.3	-0.375875	1.56962e-19
TIMP1	AC005261.3	0.369766	6.60152e-19
TIMP3	AC005261.3	-0.390808	4.11301e-21
TPM2	AC005261.3	0.457365	3.21291e-29
PFN2	AL355001.2	0.35037	5.17652e-17
ENO2	LENG8-AS1	0.343501	2.26074e-16
VEGFA	LENG8-AS1	0.535762	2.25785e-41
DST	AC024361.1	0.308995	2.17782e-13
ITGB1	AC024361.1	-0.314686	7.44553e-14
PFN2	AC024361.1	0.360784	5.16488e-18
SNTB1	AC024361.1	0.316883	4.88975e-14
SPARC	AC024361.1	-0.302901	6.70041e-13
IGFBP2	AC023669.1	0.439601	7.07795e-27
ITGA2	AC023669.1	0.329243	4.29908e-15
LAMC2	AC023669.1	0.309232	2.08367e-13
PDLIM4	AC023669.1	0.353139	2.828e-17
SDC1	AC023669.1	0.46084	1.07714e-29
DST	AC004839.1	0.326359	7.65736e-15
MSX1	AC093001.1	0.460093	1.36368e-29
ADAM12	AL359091.4	0.34646	1.20336e-16
BASP1	AL359091.4	0.324035	1.21396e-14
BMP1	AL359091.4	0.401064	3.01988e-22
COL16A1	AL359091.4	0.328427	5.06476e-15
COL5A1	AL359091.4	0.336502	9.78188e-16
COL6A2	AL359091.4	0.373745	2.59936e-19
COL6A3	AL359091.4	0.308986	2.18157e-13
COL7A1	AL359091.4	0.330944	3.04964e-15
COLGALT1	AL359091.4	0.351711	3.86597e-17
DAB2	AL359091.4	-0.302677	6.97873e-13
EFEMP2	AL359091.4	0.341282	3.61143e-16
EMP3	AL359091.4	0.423811	6.60157e-25
FAP	AL359091.4	0.309847	1.8573e-13
GPC1	AL359091.4	0.366033	1.56442e-18
LGALS1	AL359091.4	0.511873	2.49002e-37
LOXL1	AL359091.4	0.357538	1.06912e-17
MMP2	AL359091.4	0.313142	9.98505e-14
MSX1	AL359091.4	0.306017	3.78396e-13
MYL9	AL359091.4	0.302161	7.66646e-13
P3H1	AL359091.4	0.372545	3.44777e-19
PCOLCE	AL359091.4	0.340043	4.68394e-16
PLAUR	AL359091.4	0.307858	2.69103e-13
PLOD1	AL359091.4	0.384747	1.84462e-20
PPIB	AL359091.4	0.308475	2.39954e-13
QSOX1	AL359091.4	0.416569	4.88478e-24
SERPINH1	AL359091.4	0.30086	9.70491e-13
TIMP1	AL359091.4	0.476271	7.20111e-32
TPM2	AL359091.4	0.400151	3.82438e-22
TPM4	AL359091.4	0.308262	2.49672e-13
CALU	AL022328.2	-0.307517	2.86715e-13
ITGB1	AL022328.2	-0.306842	3.24933e-13
VEGFA	AL022328.2	0.580183	8.24436e-50
MSX1	AC037198.2	0.456736	3.91118e-29
IL15	AC010226.1	0.383332	2.60702e-20
IL15	LINC00861	0.553179	1.57016e-44
TNFAIP3	LINC00861	0.383094	2.76308e-20
WIPF1	LINC00861	0.558459	1.59034e-45
DST	AC138956.2	0.338352	6.66565e-16
IL15	AC138956.2	0.384794	1.82376e-20
VEGFA	AC138956.2	0.371887	4.02283e-19
COLGALT1	AC116345.3	-0.337951	7.24587e-16
FLNA	AC116345.3	-0.321487	2.00261e-14
ITGA5	AC116345.3	-0.363222	2.974e-18
ITGB1	AC116345.3	-0.312478	1.13227e-13
LRP1	AC116345.3	-0.330228	3.5246e-15
NOTCH2	AC116345.3	-0.316797	4.9708e-14
TGFB1	AC116345.3	-0.328095	5.41399e-15
TPM4	AC116345.3	-0.371813	4.09345e-19
FBN1	AC100810.1	-0.302814	6.8067e-13
LRP1	AC100810.1	-0.304592	4.91818e-13
NOTCH2	AC100810.1	-0.331175	2.90996e-15
TPM4	AC100810.1	-0.328994	4.51979e-15
TPM2	ZSCAN16-AS1	0.328077	5.4337e-15
ADAM12	CNNM3-DT	-0.341067	3.77883e-16
BDNF	CNNM3-DT	0.310674	1.59056e-13
CALU	CNNM3-DT	-0.415841	5.95721e-24
COL3A1	CNNM3-DT	-0.328765	4.73244e-15
COL5A2	CNNM3-DT	-0.302906	6.69359e-13
FAP	CNNM3-DT	-0.353193	2.79466e-17
FBN1	CNNM3-DT	-0.326799	7.01509e-15
FN1	CNNM3-DT	-0.328114	5.3932e-15
ITGA5	CNNM3-DT	-0.319809	2.7777e-14
LRP1	CNNM3-DT	-0.332064	2.42952e-15
PVR	CNNM3-DT	-0.34127	3.62064e-16
QSOX1	CNNM3-DT	-0.361369	4.52591e-18
TGFBI	CNNM3-DT	-0.303457	6.05351e-13
THBS2	CNNM3-DT	-0.302667	6.99199e-13
TPM4	CNNM3-DT	-0.337156	8.5451e-16
VEGFA	CNNM3-DT	0.312272	1.17726e-13
COL5A3	AC092542.1	0.312842	1.05689e-13
FERMT2	AC092542.1	0.327537	6.05383e-15
PDGFRB	AC092542.1	0.405038	1.0712e-22
VEGFA	AC092542.1	0.425442	4.17781e-25
DST	AC004908.3	0.325124	9.7872e-15
IL15	AC004908.3	0.374058	2.41403e-19
FZD8	LINC01679	0.377807	9.90308e-20
GEM	LINC01679	0.574911	9.67592e-49
GJA1	LINC01679	0.338156	6.94318e-16
IL6	LINC01679	0.633658	7.42963e-62
PMEPA1	LINC01679	0.325044	9.94416e-15
DST	FAM13A-AS1	0.304776	4.75506e-13
IL15	FAM13A-AS1	0.526049	1.08682e-39
VEGFA	FAM13A-AS1	0.444972	1.43245e-27
CALU	AC010883.1	-0.301297	8.9673e-13
COPA	AC010883.1	-0.356502	1.34639e-17
ITGB1	AC010883.1	-0.400473	3.51922e-22
VEGFA	AC010883.1	0.393091	2.31831e-21
ITGB1	PARD3-AS1	-0.333912	1.66652e-15
CTHRC1	LINC01559	0.334882	1.36585e-15
ITGAV	LINC01559	0.322333	1.69673e-14
LOX	LINC01559	0.372649	3.3644e-19
PLOD2	LINC01559	0.446436	9.22016e-28
SPOCK1	LINC01559	0.428191	1.92128e-25
VEGFA	HPN-AS1	0.460401	1.2373e-29
DST	AC008870.2	0.356199	1.43982e-17
IL15	AC008870.2	0.449928	3.1964e-28
VEGFA	AC008870.2	0.382195	3.43869e-20
COPA	AC002398.1	-0.305113	4.46951e-13
EMP3	AC002398.1	0.334963	1.34329e-15
ITGB1	AC002398.1	-0.356815	1.2558e-17
MSX1	AC002398.1	0.467677	1.20865e-30
VCAM1	AL021328.1	0.343159	2.43072e-16
CALD1	AC115618.2	0.349376	6.42147e-17
CALU	AC115618.2	0.326983	6.76269e-15
CDH11	AC115618.2	0.316728	5.03771e-14
IL32	AC115618.2	-0.305058	4.51477e-13
ITGB1	AC115618.2	0.335761	1.13984e-15
LRP1	AC115618.2	0.326403	7.5904e-15
NOTCH2	AC115618.2	0.352092	3.55676e-17
VIM	AC115618.2	0.301421	8.76821e-13
DST	AC026471.1	0.315397	6.50017e-14
VEGFA	AC026471.1	0.374027	2.43181e-19
ITGB1	AL136304.1	-0.349607	6.10933e-17
VEGFA	AL136304.1	0.403063	1.79611e-22
VEGFA	DARS-AS1	0.336885	9.03744e-16
CAPG	LINC00641	-0.307675	2.78431e-13
DST	LINC00641	0.363337	2.89697e-18
IL15	LINC00641	0.401819	2.48283e-22
PPIB	LINC00641	-0.34627	1.25341e-16
VEGFA	LINC00641	0.458959	1.94929e-29
IL15	HCG27	0.428397	1.81195e-25
VEGFA	HCG27	0.521538	6.29882e-39
VEGFA	PRKCZ-AS1	0.538846	6.42495e-42
COL7A1	THUMPD3-AS1	0.348729	7.38667e-17
DST	THUMPD3-AS1	0.503876	4.78002e-36
IL15	THUMPD3-AS1	0.526008	1.10459e-39
FERMT2	AC096677.1	-0.316939	4.83718e-14
GJA1	AC096677.1	-0.358336	8.94836e-18
LAMC1	AC096677.1	-0.300117	1.10996e-12
RHOB	AC096677.1	-0.340031	4.69511e-16
SGCB	AC096677.1	-0.321166	2.13219e-14
SPARC	AC096677.1	-0.312245	1.18316e-13
DST	AP000692.1	0.460329	1.26597e-29
IL15	AP000692.1	0.482044	1.03497e-32
VEGFA	AP000692.1	0.413943	9.97149e-24
ITGAV	AC022893.1	0.380162	5.62414e-20
LOX	AC022893.1	0.314555	7.63433e-14
PLOD2	AC022893.1	0.419477	2.19945e-24
SPOCK1	AC022893.1	0.468612	8.92849e-31
TPM1	AC007953.1	0.315555	6.30762e-14
CDH6	AC060766.7	0.333881	1.6771e-15
FAS	AC060766.7	0.335621	1.17334e-15
IL15	AC060766.7	0.402293	2.19525e-22
SDC4	AC060766.7	-0.346991	1.07377e-16
WIPF1	AC060766.7	0.376189	1.45683e-19
CALD1	AP000757.2	-0.303126	6.43053e-13
CD59	AP000757.2	0.393758	1.95864e-21
CDH2	AP000757.2	-0.311609	1.33415e-13
COL4A1	AP000757.2	-0.30805	2.59694e-13
ITGA5	AP000757.2	-0.32013	2.60973e-14
ITGB1	AP000757.2	-0.397346	7.86585e-22
LAMC1	AP000757.2	-0.362172	3.77405e-18
LRP1	AP000757.2	-0.310529	1.63451e-13
NOTCH2	AP000757.2	-0.316948	4.82853e-14
PFN2	AP000757.2	0.491453	4.04494e-34
SDC4	AP000757.2	0.363947	2.52159e-18
SPARC	AP000757.2	-0.339422	5.33333e-16
VIM	AP000757.2	-0.308571	2.35683e-13
GEM	AC020916.1	0.421462	1.27025e-24
IL6	AC020916.1	0.308755	2.27747e-13
[truncated: 4,875 more rows]

## Sheet: Table S4
gene	KM	B	SE	HR	HR.95L	HR.95H	pvalue
AC138696.2	0.00987126	0.0658297	0.0330489	1.06804	1.00106	1.13952	0.0463834
PSPC1-AS2	2.87538e-05	0.502183	0.0977973	1.65232	1.36411	2.00143	2.82241e-07
HLA-DQB1-AS1	0.037497	0.0313543	0.012204	1.03185	1.00746	1.05683	0.0101937
LINC00997	6.08209e-06	0.221679	0.0398396	1.24817	1.15442	1.34954	2.63212e-08
AL008582.1	3.51504e-06	0.198299	0.0620543	1.21933	1.07969	1.37702	0.00139552
AC000123.1	4.6527e-05	0.263982	0.064521	1.3021	1.14743	1.47763	4.28749e-05
AC084876.1	5.00853e-07	0.490199	0.0735493	1.63264	1.41347	1.8858	2.64819e-11
AC145423.2	1.80674e-06	0.127531	0.0378589	1.13602	1.05478	1.22352	0.000755514
LINC02062	0.000167095	0.349395	0.0847246	1.41821	1.20122	1.67439	3.72537e-05
AP000254.1	0.034847	0.204816	0.0837849	1.2273	1.04144	1.44633	0.0145036
AC135050.6	0.0126762	0.0322508	0.0121235	1.03278	1.00853	1.05761	0.00780979
COL4A2-AS1	0.0155583	0.261552	0.123258	1.29894	1.02017	1.6539	0.0338392
EGOT	0.0159199	-0.0745472	0.0234261	0.928164	0.886511	0.971773	0.00146149
NUP50-DT	1.63331e-05	0.241774	0.054066	1.27351	1.14546	1.41587	7.75505e-06
AC006435.2	0.000104401	0.309861	0.0683881	1.36324	1.19223	1.55877	5.8728e-06
AC009275.1	3.02585e-05	0.159825	0.0513534	1.17331	1.06096	1.29755	0.00185655
SCGB1B2P	0.0025531	0.21333	0.0411469	1.23779	1.14189	1.34175	2.16478e-07
HOTAIRM1	4.67362e-08	0.1151	0.0167092	1.12199	1.08584	1.15934	5.64027e-12
AC026801.2	0.005579	-0.177348	0.0800822	0.837488	0.715834	0.979816	0.0267889
LINC01569	0.000817474	0.120614	0.0414377	1.12819	1.04018	1.22364	0.00360577
AL360181.2	6.61713e-05	0.156936	0.0341775	1.16992	1.09412	1.25097	4.39439e-06
TRHDE-AS1	0.0201885	-0.210055	0.0931642	0.810539	0.675262	0.972917	0.0241535
AF117829.1	2.48556e-05	0.322113	0.088963	1.38004	1.15922	1.64292	0.000293741
LINC02027	3.85099e-06	-0.34505	0.0741228	0.708185	0.612425	0.818917	3.23802e-06
RAD51-AS1	0.0302487	0.120137	0.0335482	1.12765	1.05589	1.20429	0.000342257
BX470102.1	0.00881021	0.096731	0.0373728	1.10156	1.02376	1.18528	0.00964582
INE1	6.48218e-05	0.278216	0.0606101	1.32077	1.17283	1.48737	4.42682e-06
AC156455.1	1.66384e-05	0.114114	0.0211954	1.12088	1.07527	1.16842	7.28897e-08
NFYC-AS1	0.0352312	0.250287	0.097736	1.28439	1.06049	1.55558	0.0104418
AP001542.3	0.000257057	-0.102217	0.0214488	0.902834	0.865666	0.941597	1.88257e-06
AP006621.3	0.00839594	0.0924324	0.0275338	1.09684	1.03922	1.15766	0.000787792
AL590764.1	0.0381729	0.289046	0.126568	1.33515	1.04183	1.71106	0.0223874
AL135999.1	0.000903458	0.375529	0.0777644	1.45576	1.24996	1.69544	1.37178e-06
FOXD2-AS1	0.000696532	0.4341	0.0600554	1.54357	1.37217	1.73639	4.88954e-13
AC008115.3	0.0448803	0.160219	0.0804568	1.17377	1.00253	1.37425	0.0464405
ADAMTS9-AS1	0.00219647	-0.0187155	0.00781332	0.981459	0.966543	0.996604	0.0166053
LINC00623	0.000314839	0.352054	0.0696269	1.42199	1.24059	1.6299	4.27487e-07
HID1-AS1	0.00930123	-0.46858	0.16842	0.62589	0.449924	0.870677	0.00539882
AC138028.4	0.00154358	0.176281	0.0623751	1.19277	1.05551	1.34788	0.00471117
SENCR	0.0394709	0.398215	0.112524	1.48916	1.19443	1.85662	0.00040173
Z98884.2	0.0122543	0.182721	0.0862212	1.20048	1.01382	1.4215	0.0340728
AL138826.1	0.00122583	-0.0305541	0.0123353	0.969908	0.94674	0.993643	0.0132509
LIFR-AS1	0.00469191	-0.496561	0.172056	0.60862	0.434402	0.852709	0.00390123
AC105020.1	5.27325e-05	0.162536	0.0402686	1.17649	1.08721	1.27311	5.4302e-05
AL117336.1	3.86898e-05	0.289743	0.0610726	1.33608	1.18536	1.50598	2.09298e-06
AC092171.4	5.90645e-05	0.342629	0.0693383	1.40865	1.22965	1.6137	7.75572e-07
AC025287.3	0.0216939	0.393546	0.15817	1.48223	1.08713	2.02092	0.0128423
LINC02061	0.000658145	-0.242245	0.0891715	0.784864	0.659009	0.934754	0.00659528
AL513320.1	0.00195527	0.27194	0.0573272	1.31251	1.17302	1.46858	2.09902e-06
AL031775.2	0.0203605	0.252023	0.0851248	1.28663	1.08892	1.52023	0.00307006
LINC00886	0.0423641	-0.385244	0.133941	0.680284	0.523214	0.884507	0.00402466
AC087623.1	0.0349779	0.242627	0.0651601	1.27459	1.12178	1.44822	0.000196445
GSEC	3.59458e-05	0.319997	0.104034	1.37712	1.1231	1.6886	0.00209867
AL157394.1	2.5199e-05	0.436616	0.103975	1.54746	1.26217	1.89724	2.67797e-05
AC009812.4	9.17531e-07	0.28663	0.0777196	1.33193	1.14374	1.55109	0.000226019
AC008760.1	0.00141994	0.350903	0.0853351	1.42035	1.20159	1.67893	3.92141e-05
CD27-AS1	0.000190444	0.136141	0.0187075	1.14584	1.10459	1.18864	3.40382e-13
AC007637.1	2.66201e-05	-0.410949	0.1334	0.663021	0.510478	0.861147	0.00206601
AC108673.3	2.50373e-05	0.112407	0.0212719	1.11897	1.07328	1.16661	1.26183e-07
AC011498.6	0.00375527	0.399533	0.108646	1.49113	1.20514	1.84499	0.00023562
AL390728.6	0.0018681	0.0665273	0.0129982	1.06879	1.04191	1.09637	3.08451e-07
AC002553.1	0.000106287	0.270454	0.0632067	1.31056	1.15786	1.4834	1.87825e-05
AC103702.2	0.00186526	0.0766791	0.0138868	1.0797	1.05071	1.10949	3.35674e-08
AC010201.1	8.32275e-05	0.510629	0.0943776	1.66634	1.38493	2.00492	6.28527e-08
AC005840.4	0.0165405	0.271366	0.0651769	1.31175	1.15445	1.4905	3.1337e-05
PCED1B-AS1	0.0423988	0.108935	0.0258638	1.11509	1.05997	1.17307	2.53248e-05
AC063948.1	0.000905598	0.560279	0.084633	1.75116	1.4835	2.06712	3.58951e-11
AL353622.1	0.040433	0.131719	0.0402383	1.14079	1.05427	1.2344	0.00106237
ATP1A1-AS1	0.00015504	-0.856568	0.172132	0.424617	0.303025	0.595	6.4838e-07
AC107021.2	1.31005e-05	0.0963018	0.0183495	1.10109	1.06219	1.14141	1.53598e-07
AC084824.5	9.12834e-08	0.314118	0.0538819	1.36905	1.23184	1.52154	5.55108e-09
AC090517.2	0.0167899	0.44572	0.147892	1.56161	1.16866	2.0867	0.00257973
AC002553.2	0.000107929	0.290609	0.0724698	1.33724	1.16018	1.54133	6.06993e-05
LINC01886	0.000936978	-0.245338	0.0588313	0.78244	0.697226	0.878068	3.0434e-05
LINC00106	0.00600982	0.0603758	0.0199331	1.06224	1.02154	1.10456	0.00245427
AC018904.1	5.10159e-06	0.165312	0.0341449	1.17976	1.10339	1.26142	1.28883e-06
AL683807.1	4.60146e-05	0.273939	0.0642691	1.31513	1.15948	1.49168	2.02268e-05
AC073896.4	2.99572e-05	0.0289621	0.0069601	1.02939	1.01544	1.04352	3.16639e-05
AL354836.1	0.0109562	0.0499803	0.00999268	1.05125	1.03086	1.07204	5.68303e-07
SNHG11	0.00235924	0.173918	0.048469	1.18996	1.08212	1.30854	0.000332936
AC009120.2	0.000948754	0.2451	0.0479559	1.27775	1.16312	1.40367	3.2055e-07
HOXA-AS2	0.000367571	0.291544	0.0602945	1.33849	1.1893	1.50639	1.32928e-06
AP000240.1	4.30644e-07	0.329378	0.0577475	1.3901	1.24134	1.55669	1.17196e-08
PLBD1-AS1	0.00107931	-0.283977	0.0886534	0.752784	0.632715	0.895637	0.00135895
AC121338.2	1.21276e-07	-1.08526	0.190731	0.337814	0.232449	0.49094	1.27038e-08
AC022079.2	0.000625108	0.524493	0.110901	1.6896	1.35952	2.09982	2.25197e-06
N4BP2L2-IT2	0.00017204	0.225764	0.0700251	1.25328	1.09255	1.43765	0.00126394
AC011352.3	0.00909946	0.0212328	0.0101514	1.02146	1.00134	1.04199	0.036473
IGFL2-AS1	0.000702045	0.00731573	0.00323097	1.00734	1.00098	1.01374	0.0235587
AC093484.4	0.00010183	0.361286	0.101943	1.43517	1.17525	1.75258	0.000394133
LINC01004	4.40586e-06	0.226207	0.0377571	1.25384	1.1644	1.35014	2.08413e-09
DOCK9-DT	0.00426948	-0.649707	0.168863	0.522199	0.375059	0.727063	0.000119307
U62317.2	2.78416e-06	0.0593394	0.00956518	1.06114	1.04143	1.08122	5.51548e-10
AC009065.6	0.00173713	0.0994355	0.0296055	1.10455	1.04228	1.17054	0.000783139
MEG3	0.00556056	0.130432	0.0247581	1.13932	1.08535	1.19597	1.37731e-07
OCIAD1-AS1	1.52431e-05	0.471301	0.086122	1.60208	1.35324	1.89667	4.43777e-08
AL589745.1	0.0258615	-0.160358	0.0670466	0.851839	0.746942	0.971466	0.0167687
AL021707.8	0.0162206	0.206711	0.0502506	1.22963	1.11429	1.3569	3.89536e-05
LINC01480	5.60454e-05	0.205371	0.0616478	1.22798	1.08822	1.38569	0.000864244
AL606489.1	0.00291624	-0.294444	0.102303	0.744946	0.609598	0.910344	0.00400025
MIR4435-2HG	0.0452227	0.0688391	0.0289238	1.07126	1.01222	1.13375	0.0173119
LINC02188	0.000926649	-0.0826685	0.0319545	0.920656	0.864764	0.980161	0.0096796
AC023510.2	0.0483515	0.257411	0.105154	1.29358	1.05265	1.58964	0.0143677
AP001189.3	0.00195218	-0.110438	0.0320121	0.895442	0.840986	0.953424	0.000560813
GABPB1-AS1	0.00133361	0.147094	0.0536497	1.15846	1.04283	1.28691	0.00611132
ZNF436-AS1	2.76676e-05	0.311572	0.0634938	1.36557	1.20578	1.54654	9.24211e-07
AP001107.4	0.0136138	0.209637	0.0832488	1.23323	1.04757	1.4518	0.0117959
AC084117.1	7.5214e-06	0.0540217	0.018869	1.05551	1.01719	1.09527	0.0041966
AC005674.1	0.00608617	-0.728125	0.266997	0.482813	0.286096	0.814793	0.00638946
AC243960.1	0.0142647	0.226321	0.0541298	1.25398	1.12775	1.39433	2.90126e-05
AP001528.2	8.81039e-05	-0.138576	0.0412388	0.870597	0.802999	0.943887	0.000778516
AC012615.1	0.00152631	0.313466	0.0615395	1.36816	1.2127	1.54354	3.51079e-07
LINC01355	0.0002377	0.362232	0.0558342	1.43653	1.28762	1.60266	8.71988e-11
AC004264.1	1.73372e-05	0.110022	0.0231859	1.1163	1.06671	1.1682	2.08286e-06
OTUD6B-AS1	0.000254557	-0.196475	0.0540797	0.821622	0.738991	0.913492	0.000280069
CR936218.1	0.000315754	0.233501	0.0727739	1.26301	1.09512	1.45664	0.00133392
ZNF32-AS2	0.000608368	0.40348	0.0998537	1.49703	1.23093	1.82064	5.32892e-05
AC093535.1	0.00561373	0.319689	0.117373	1.3767	1.09378	1.73279	0.00645518
AC005586.2	1.81298e-07	0.243948	0.0456674	1.27628	1.16701	1.39578	9.20094e-08
AL031714.1	0.000869475	0.389172	0.0998931	1.47576	1.21335	1.79492	9.78399e-05
AC254633.1	0.000138864	-0.15468	0.0517535	0.856689	0.774053	0.948147	0.00280086
LINC00893	0.0112498	0.353628	0.0792449	1.42422	1.21934	1.66354	8.10211e-06
TMEM147-AS1	0.000236653	0.375289	0.06633	1.45541	1.27798	1.65747	1.53232e-08
AL049552.1	0.00245977	0.233904	0.0999552	1.26352	1.03873	1.53697	0.0192791
AP000873.2	0.0030634	0.422443	0.158015	1.52568	1.11934	2.07954	0.00750804
WDFY3-AS2	0.000824968	-0.296115	0.0706266	0.743702	0.647562	0.854115	2.75675e-05
AL022322.1	0.019564	0.159617	0.0443048	1.17306	1.0755	1.27948	0.00031493
AC093278.2	0.000365718	-0.142041	0.0279106	0.867585	0.8214	0.916368	3.59673e-07
AC010973.2	5.44422e-08	0.389931	0.0645316	1.47688	1.30141	1.676	1.51759e-09
AL035413.1	7.85141e-07	-0.203803	0.0446695	0.815623	0.747251	0.89025	5.05549e-06
TNFRSF10A-AS1	0.00790393	-0.195397	0.0672596	0.822508	0.720922	0.938408	0.00367111
AC011477.2	0.00880366	-0.172808	0.0715277	0.841299	0.73125	0.96791	0.0156939
AC022079.1	1.304e-05	0.0582405	0.018393	1.05997	1.02244	1.09888	0.00154311
EIF3J-DT	0.0018106	-0.224771	0.0689788	0.798699	0.6977	0.91432	0.00111985
AC103706.1	5.31317e-07	0.427881	0.0519775	1.534	1.38542	1.69852	1.84056e-16
AC093157.1	0.0031456	0.461466	0.107698	1.5864	1.28451	1.95923	1.82903e-05
ASB16-AS1	0.000133589	0.274492	0.0500498	1.31586	1.19291	1.45149	4.14908e-08
NALT1	7.7965e-05	0.402306	0.0671033	1.49527	1.31099	1.70545	2.03073e-09
LINC00526	0.000915948	-0.230694	0.0827322	0.793983	0.675133	0.933755	0.0052963
AC103591.3	6.06583e-05	0.178197	0.0502947	1.19506	1.08288	1.31887	0.000395521
AC018638.7	0.00508933	0.346125	0.0920417	1.41358	1.18025	1.69304	0.000169556
AC087500.2	0.0298233	0.208738	0.102375	1.23212	1.00812	1.5059	0.0414546
AL139351.1	3.52003e-07	0.279803	0.0551658	1.32287	1.1873	1.47392	3.93585e-07
PTOV1-AS2	4.42801e-05	0.127883	0.0251613	1.13642	1.08174	1.19387	3.72433e-07
URB1-AS1	0.0122481	0.100975	0.0371338	1.10625	1.0286	1.18977	0.0065435
AC005332.3	0.00351072	0.0790169	0.0274513	1.08222	1.02553	1.14204	0.0039965
AC005519.1	0.027251	0.312813	0.101999	1.36727	1.11952	1.66984	0.00216349
AC003102.1	3.51314e-05	0.20753	0.0511513	1.23063	1.11324	1.36041	4.96692e-05
AC005261.3	2.2902e-06	0.209755	0.0289277	1.23338	1.16539	1.30532	4.1369e-13
LENG8-AS1	7.95614e-06	0.122406	0.0261411	1.13021	1.07376	1.18963	2.83407e-06
AC004839.1	0.00123653	-0.257619	0.0821976	0.772889	0.657886	0.907996	0.00172355
AL359091.4	8.56182e-05	0.331934	0.0749722	1.39366	1.20321	1.61426	9.53613e-06
AL022328.2	0.0364937	0.120726	0.0414868	1.12832	1.0402	1.2239	0.00361453
LINC00861	0.0246852	0.274629	0.0902904	1.31604	1.10259	1.57082	0.00235307
AC004908.3	1.51224e-05	0.45909	0.0744513	1.58263	1.36775	1.83127	6.99005e-10
FAM13A-AS1	1.30155e-05	0.255394	0.0652558	1.29097	1.13598	1.46711	9.0877e-05
AC010883.1	0.000183317	0.206623	0.0456399	1.22952	1.12431	1.34457	5.97587e-06
PARD3-AS1	0.00667218	0.154199	0.0422182	1.16672	1.07407	1.26737	0.000259764
AC008870.2	7.23913e-06	0.819556	0.124894	2.26949	1.77672	2.89894	5.3093e-11
AC002398.1	3.99977e-09	0.0682924	0.0233553	1.07068	1.02277	1.12083	0.00345484
AL136304.1	0.00518029	0.404653	0.0908078	1.49878	1.25442	1.79075	8.34444e-06
PRKCZ-AS1	0.0147302	0.259685	0.111881	1.29652	1.04123	1.61441	0.0202825
THUMPD3-AS1	3.34282e-05	0.419834	0.0869902	1.52171	1.28317	1.80459	1.39146e-06
AC096677.1	0.000564193	0.241995	0.084982	1.27379	1.07835	1.50464	0.00440501
AP000692.1	0.0022803	0.280775	0.109411	1.32416	1.06858	1.64085	0.0102805
AC020916.1	0.000433424	0.00732622	0.00348024	1.00735	1.00051	1.01425	0.0352834
SNHG9	0.000989881	0.0407701	0.0143305	1.04161	1.01276	1.07128	0.00444138
AC018752.1	0.000335459	-0.486166	0.0978419	0.61498	0.507665	0.744979	6.73363e-07
AC234582.1	4.53644e-05	0.603374	0.104558	1.82828	1.48951	2.2441	7.89306e-09
CYTOR	0.000279799	0.0561421	0.0127031	1.05775	1.03174	1.08441	9.88957e-06
AL031186.1	0.000988421	0.486231	0.112374	1.62618	1.30471	2.02684	1.51212e-05
DLGAP1-AS2	3.51673e-11	0.469924	0.0502627	1.59987	1.44978	1.76551	8.81738e-21
AL512598.1	0.0470033	0.25258	0.116945	1.28734	1.02365	1.61897	0.0307866
EMX2OS	6.04814e-07	-0.090372	0.0150505	0.913591	0.887035	0.940942	1.918e-09
AL080248.1	0.000452618	-0.179548	0.0464459	0.835648	0.762937	0.915289	0.000110754
LINC01089	0.000320018	0.211057	0.0337925	1.23498	1.15584	1.31955	4.21939e-10
AC007743.1	3.75952e-05	-0.564447	0.135812	0.568674	0.435773	0.742108	3.23736e-05
AC016888.1	0.0348842	-0.0893852	0.0312297	0.914493	0.860197	0.972217	0.00420733
AC110285.2	0.00150667	0.102454	0.0281237	1.10789	1.04847	1.17067	0.000269521
AC005104.1	0.000193076	0.306281	0.0645724	1.35836	1.19688	1.54163	2.10356e-06
AC004148.1	0.000188857	0.228832	0.0432188	1.25713	1.15503	1.36826	1.1919e-07
AL136084.3	0.00228499	-0.222551	0.0846426	0.800474	0.678109	0.94492	0.00855603
LINC-PINT	3.70783e-06	0.0397987	0.0183827	1.0406	1.00378	1.07878	0.0303869
AC016957.2	0.0357599	0.574476	0.118985	1.7762	1.40673	2.2427	1.37818e-06
AC046143.2	8.63979e-06	0.188238	0.054153	1.20712	1.08556	1.34229	0.000508886
AC139100.2	0.0465944	0.133386	0.0343643	1.14269	1.06826	1.22231	0.000103802
SNHG12	0.00538717	0.0398886	0.0114267	1.04069	1.01765	1.06427	0.000481527
AL117336.2	0.0175299	0.261367	0.0593524	1.2987	1.15608	1.45892	1.06449e-05
AL078581.2	0.0014121	-0.563302	0.137626	0.569326	0.434724	0.745604	4.2583e-05
AC067838.1	0.0046082	0.324229	0.0806438	1.38296	1.18077	1.61978	5.80734e-05
AC005840.2	0.000237492	0.312824	0.0692175	1.36728	1.19382	1.56594	6.20056e-06
LINC01871	0.00307353	0.152172	0.0309332	1.16436	1.09587	1.23714	8.68146e-07
ZNF674-AS1	0.0258248	0.166036	0.0655598	1.18062	1.03826	1.3425	0.0113221
LINC01697	0.00190835	-0.131894	0.0461339	0.876434	0.800663	0.959375	0.00425059
AL365203.2	0.000735477	0.290595	0.0437018	1.33722	1.22745	1.45681	2.94106e-11
AC046143.1	0.0221489	0.504421	0.105629	1.65603	1.34634	2.03694	1.79367e-06
AC024075.2	0.0124942	0.100783	0.0318703	1.10604	1.03906	1.17733	0.00156533
LINC02275	0.00147682	-0.355261	0.116727	0.70099	0.55764	0.881191	0.0023382
WWC2-AS2	0.00200976	-0.475041	0.13584	0.62186	0.476502	0.811559	0.000470431
AC010761.1	9.89205e-06	0.242562	0.0577167	1.27451	1.13819	1.42716	2.63827e-05
LINC01943	4.26082e-05	0.4839	0.0818824	1.62239	1.38184	1.90482	3.42734e-09
AL356356.1	9.08596e-05	0.293264	0.0560695	1.3408	1.20126	1.49654	1.69172e-07
AC084036.1	0.000334347	0.0818412	0.0175533	1.08528	1.04858	1.12327	3.12481e-06
LOXL1-AS1	0.000388344	0.28863	0.0721907	1.3346	1.15851	1.53744	6.38364e-05
AC009065.3	0.000937883	0.152347	0.0407348	1.16456	1.0752	1.26135	0.000184034
AC098483.1	0.00268182	-0.24318	0.106801	0.784131	0.636033	0.966713	0.0227895
AC007406.3	0.0197052	-0.0754472	0.0319185	0.927329	0.871093	0.987195	0.0180912
AC068792.1	0.000411452	0.809015	0.161651	2.24569	1.63589	3.08282	5.5945e-07
AC017100.1	0.00500245	-0.580158	0.188466	0.55981	0.386917	0.80996	0.00208178
AC018647.2	0.0113362	-0.221867	0.0814315	0.801022	0.682857	0.939635	0.0064383
AC095057.3	9.62607e-06	0.787704	0.107274	2.19834	1.78149	2.71273	2.08948e-13
AL157392.4	0.000178578	0.36326	0.0993029	1.43801	1.18368	1.74698	0.000254095
AC021078.1	7.35454e-05	0.117561	0.0333284	1.12475	1.05363	1.20067	0.000419715
MUC20-OT1	0.0269205	0.0644937	0.0267585	1.06662	1.01212	1.12405	0.0159433
EPB41L4A-DT	1.63538e-09	-0.534984	0.0835714	0.585678	0.497191	0.689915	1.53831e-10
AC135050.3	0.000431629	0.119209	0.0279727	1.12661	1.0665	1.1901	2.02956e-05
NEBL-AS1	0.0206	-0.303082	0.125855	0.738538	0.577092	0.94515	0.0160317
AC098484.1	1.58921e-06	-0.626102	0.112618	0.534672	0.428773	0.666726	2.70477e-08
AC021218.1	0.00399506	-0.0766652	0.0273238	0.9262	0.877903	0.977153	0.00501908
AC007038.1	5.41997e-05	0.138668	0.0366068	1.14874	1.06921	1.23419	0.000151841
HM13-IT1	1.6194e-06	0.284502	0.0551697	1.3291	1.19288	1.48087	2.51129e-07
AL136295.2	0.00036941	0.12575	0.0618246	1.134	1.00459	1.28008	0.0419539
AC008735.2	8.20552e-05	0.088925	0.0196303	1.093	1.05174	1.13587	5.89869e-06
AC027601.3	3.80108e-06	-0.571103	0.178933	0.564902	0.3978	0.802197	0.00141432
AC090948.3	0.00573192	0.349155	0.102144	1.41787	1.16062	1.73213	0.00063019
AL354920.1	0.000305566	-0.444535	0.110364	0.641122	0.516415	0.795944	5.62759e-05
AC127502.2	2.56013e-05	0.194934	0.0328666	1.21523	1.13942	1.29609	3.0094e-09
AL355075.2	0.000328897	0.289858	0.104753	1.33624	1.08822	1.64078	0.00565623
AC010168.2	0.000103042	0.317756	0.0868913	1.37404	1.15888	1.62915	0.000255242
AC116667.1	0.0241552	0.217569	0.0992282	1.24305	1.02335	1.50991	0.0283356
AC018742.1	3.29512e-05	-0.132653	0.0389537	0.875769	0.811395	0.945251	0.000660691
AC090152.1	0.0487279	0.271753	0.10319	1.31226	1.07198	1.60641	0.00845075
LINC01770	0.0337808	0.269869	0.0666956	1.30979	1.14929	1.4927	5.20383e-05
Z69706.1	0.00676622	0.270468	0.0741047	1.31058	1.1334	1.51545	0.000262432
AC048341.2	3.56623e-06	0.0951802	0.0166122	1.09986	1.06462	1.13626	1.00702e-08
AP000442.1	5.22922e-05	0.525143	0.127518	1.6907	1.31681	2.17075	3.81875e-05
AP005233.2	0.00492445	0.0288015	0.00679657	1.02922	1.0156	1.04302	2.25874e-05
LAMC1-AS1	0.000729026	0.496506	0.13632	1.64297	1.25775	2.14618	0.000270321
FMR1-IT1	0.00567693	0.293107	0.105496	1.34059	1.09017	1.64852	0.00546337
AC132872.1	0.00310946	0.151723	0.0299037	1.16384	1.09759	1.23409	3.90096e-07
AC074117.1	3.00502e-05	0.509072	0.0870667	1.66375	1.40274	1.97332	5.00773e-09
AC068234.2	0.00128552	0.0805954	0.0304337	1.08393	1.02117	1.15055	0.00809153
AC048382.2	0.000366554	0.408587	0.108053	1.50469	1.21751	1.85961	0.000155988
MIR503HG	0.000887425	0.0534638	0.0149066	1.05492	1.02454	1.08619	0.000335029
AC124944.1	0.000100634	0.0738574	0.0258092	1.07665	1.02355	1.13252	0.00421411
RUSC1-AS1	0.000278883	0.280484	0.0603003	1.32377	1.17621	1.48984	3.296e-06
AC010326.3	2.54715e-06	0.131212	0.0226982	1.14021	1.0906	1.19208	7.43754e-09
ZNF32-AS1	6.25897e-05	0.708092	0.115771	2.03011	1.61799	2.54721	9.5769e-10
AL122035.1	0.00349889	-0.268336	0.088467	0.764651	0.642925	0.909424	0.00241996
AC025171.4	3.60335e-08	0.139045	0.0355994	1.14918	1.07173	1.23222	9.39089e-05
SLC16A1-AS1	3.89741e-08	0.174056	0.0665801	1.19012	1.04452	1.35602	0.00894293
ADAMTS9-AS2	0.00657893	-0.420101	0.112272	0.656981	0.527213	0.818689	0.0001827
AL355102.4	0.000810172	0.12971	0.0607779	1.1385	1.01064	1.28253	0.0328293
AC127024.5	1.36388e-05	0.257578	0.0623497	1.29379	1.14497	1.46197	3.60888e-05
SNHG10	0.000763028	0.333207	0.0588457	1.39544	1.24343	1.56603	1.49284e-08
AC004816.1	0.0328571	0.100276	0.0304737	1.10548	1.04138	1.17351	0.000999886
AC009549.1	0.0156715	0.0373871	0.0158397	1.03809	1.00636	1.07083	0.0182578
COLCA1	0.00388894	-0.224717	0.0947501	0.798742	0.663369	0.96174	0.0177072
AL359921.2	0.026984	0.091206	0.0422764	1.09549	1.00838	1.19013	0.0309766
AC253536.6	0.00179935	0.371121	0.0914158	1.44936	1.21161	1.73376	4.91352e-05
AC063919.1	0.000292108	-0.170595	0.0640389	0.843163	0.743706	0.955919	0.00772322
AC037198.1	0.000377531	0.193823	0.0465353	1.21388	1.10807	1.3298	3.11252e-05
AC005674.2	0.0395547	0.226675	0.0923156	1.25442	1.0468	1.50322	0.0140716
CPNE8-AS1	0.000888212	0.140119	0.0535238	1.15041	1.03584	1.27765	0.0088475
LINC00115	2.40486e-06	0.505281	0.0980554	1.65745	1.36765	2.00866	2.56326e-07
AC015813.1	0.00022485	0.183009	0.0385711	1.20082	1.11339	1.29512	2.08807e-06
AC004585.1	0.0208724	0.211124	0.0578309	1.23507	1.10272	1.3833	0.000261517
AL355488.1	8.86745e-06	0.242828	0.0395582	1.27485	1.17974	1.37763	8.33024e-10
AL513218.1	1.22712e-08	0.543356	0.0859425	1.72178	1.45486	2.03766	2.57654e-10
AC004847.1	0.00309679	0.104658	0.0338106	1.11033	1.03914	1.1864	0.00196532
AC003984.1	0.00172797	-0.198076	0.0763792	0.820308	0.706257	0.952776	0.00950549
AC048344.4	0.00488267	0.389905	0.0772644	1.47684	1.2693	1.71831	4.50282e-07
LINC02100	9.28064e-07	0.226406	0.0423434	1.25408	1.15421	1.3626	8.9471e-08
AC012615.6	4.56899e-05	0.413185	0.0945629	1.51162	1.25589	1.81943	1.2458e-05
LINC01788	0.0079275	-0.449229	0.145446	0.63812	0.479842	0.848606	0.00201083
AL391244.2	5.44513e-07	0.524429	0.0807659	1.68949	1.44214	1.97927	8.40334e-11
AC073487.1	0.00024383	0.453456	0.113221	1.57374	1.26055	1.96475	6.20055e-05
Z95115.1	0.000144668	0.326213	0.0570566	1.38571	1.2391	1.54967	1.082e-08
AC103691.1	3.7585e-05	0.0827551	0.0304621	1.08628	1.02332	1.15311	0.00659437
AP001505.1	8.69006e-06	0.0376372	0.0130959	1.03835	1.01204	1.06535	0.00405341
HOXB-AS1	3.89959e-05	0.0877456	0.0260048	1.09171	1.03746	1.1488	0.000740295
ARHGAP27P1-BPTFP1-KPNA2P3	0.00203702	0.239407	0.0585872	1.2705	1.13267	1.42509	4.38228e-05
AC092894.1	0.00327153	-0.544453	0.127485	0.580159	0.451889	0.744839	1.94833e-05
PAN3-AS1	0.0199201	0.411644	0.13946	1.5093	1.14833	1.98373	0.00316035
LINC00460	4.37503e-07	0.113946	0.0152897	1.12069	1.08761	1.15478	9.16033e-14
ARRDC1-AS1	0.000226412	0.183505	0.039679	1.20142	1.11153	1.29858	3.75089e-06
AL021707.3	0.0148959	0.356177	0.111654	1.42786	1.14722	1.77716	0.00142263
AC068580.1	0.0144529	0.097107	0.0425796	1.10198	1.01375	1.19789	0.0225721
MIR193BHG	0.00138577	0.373553	0.062143	1.45289	1.28628	1.64107	1.84183e-09
AC018653.3	0.006813	0.261344	0.0467119	1.29867	1.18506	1.42319	2.20873e-08
DHRS4-AS1	0.000145189	-0.0784218	0.0289224	0.924574	0.873621	0.9785	0.00669885
AC009283.1	0.000580985	0.160215	0.0304384	1.17376	1.10579	1.24592	1.41267e-07
AC009403.1	0.00424476	0.150388	0.0493249	1.16229	1.05518	1.28026	0.00229655
AC245884.8	0.000619625	0.154039	0.0362421	1.16654	1.08655	1.25241	2.13509e-05
PTOV1-AS1	0.000140721	0.477932	0.0808596	1.61274	1.37637	1.88969	3.40781e-09
AC132192.2	0.00233654	0.414187	0.0666532	1.51314	1.32783	1.72431	5.16341e-10
AP006621.4	0.027234	0.154754	0.0587445	1.16737	1.04041	1.30982	0.0084299
AC116366.2	0.0166309	0.176833	0.0764853	1.19343	1.02729	1.38644	0.0207785
AC026401.3	4.64887e-09	0.205136	0.0241228	1.22769	1.171	1.28713	1.83433e-17
LINC01963	0.00221916	-0.158537	0.0571863	0.853392	0.762907	0.954609	0.00556644
AC020594.1	1.0375e-05	0.535681	0.0846747	1.70861	1.44733	2.01706	2.51042e-10
SH3BP5-AS1	0.000614994	0.182585	0.0535107	1.20032	1.0808	1.33304	0.000644597
AC108449.2	0.00294286	-0.182237	0.0450617	0.833404	0.762955	0.910358	5.25094e-05
LINC01801	8.89788e-06	-0.780311	0.188517	0.458264	0.316701	0.663104	3.48516e-05
AC020915.2	0.000759534	0.0945388	0.0413819	1.09915	1.01352	1.19202	0.0223394
TPT1-AS1	0.00724269	0.200438	0.07248	1.22194	1.06012	1.40846	0.00568488
LINC01550	1.39784e-06	-0.737261	0.132562	0.478423	0.368956	0.620367	2.6726e-08
AP002807.1	4.02765e-06	0.406676	0.0596193	1.50182	1.33619	1.68797	9.02753e-12
AL365330.1	0.00803024	0.173207	0.0689828	1.18911	1.03873	1.36126	0.0120433
AC125437.1	0.00819389	0.417161	0.129644	1.51765	1.17711	1.9567	0.00129209
AC073611.1	5.31382e-09	0.175286	0.0314012	1.19159	1.12046	1.26723	2.37581e-08
AC012409.3	0.0306013	0.174891	0.0668737	1.19112	1.04479	1.35793	0.00891654
AL162171.1	0.00115264	-0.705459	0.187436	0.493882	0.34204	0.71313	0.000167392
AC005332.6	0.010249	-0.0786488	0.0244662	0.924365	0.881085	0.96977	0.00130629
LHFPL3-AS2	0.000414816	-0.046683	0.0232473	0.95439	0.91188	0.998882	0.0446324
LINC01738	0.000724058	-0.1593	0.0621816	0.852741	0.754897	0.963266	0.0104118
AP002907.1	1.55273e-06	0.551079	0.122732	1.73512	1.36415	2.20699	7.11936e-06
AC104564.3	6.304e-05	0.27487	0.0715717	1.31636	1.14407	1.51459	0.000122795
AC091563.1	0.0251712	-0.072216	0.0303826	0.93033	0.876547	0.987413	0.0174594
AL109741.1	6.88775e-07	-0.328703	0.0675728	0.719857	0.630563	0.821797	1.14792e-06
LINC00685	0.00169253	0.0826962	0.0300459	1.08621	1.02409	1.1521	0.00591728
AL031670.1	0.00178466	0.539555	0.115382	1.71524	1.36808	2.1505	2.92146e-06
MELTF-AS1	6.41286e-09	0.155745	0.019183	1.16853	1.12541	1.2133	4.7036e-16
AC068790.5	0.00648155	0.274102	0.0923373	1.31535	1.0976	1.5763	0.00299273
ALDH1L1-AS2	0.00626966	-0.401292	0.12146	0.669455	0.527636	0.849391	0.000953458
ASMTL-AS1	0.000829178	0.0534209	0.010333	1.05487	1.03372	1.07646	2.34181e-07
ZNF460-AS1	0.00572987	0.249696	0.0751794	1.28364	1.10777	1.48742	0.000895864
AP006621.2	0.00804857	0.128194	0.0330331	1.13677	1.06551	1.21281	0.000104127
AC091185.1	0.00294506	0.223944	0.106265	1.251	1.01579	1.54067	0.0350825
AC092119.2	0.000102029	0.609745	0.095405	1.83996	1.52616	2.21829	1.64674e-10
AC008669.1	0.000513455	-0.334537	0.0931158	0.71567	0.596283	0.85896	0.000327272
LINC01843	6.20404e-07	-0.227098	0.0458666	0.796843	0.728335	0.871795	7.373e-07
AC008610.1	0.000825367	0.121371	0.0251766	1.12904	1.07468	1.18615	1.43005e-06
KMT2E-AS1	0.00268847	0.0567105	0.0131738	1.05835	1.03137	1.08603	1.67132e-05
UBR5-AS1	4.91392e-05	0.208107	0.0684776	1.23134	1.07669	1.40821	0.00237328
AC010737.1	0.000670855	-0.224798	0.070551	0.798678	0.695534	0.917117	0.001441
AC010719.1	6.50876e-05	0.295218	0.0596275	1.34342	1.19524	1.50996	7.382e-07
SBF2-AS1	0.000390277	-0.138678	0.0697475	0.870508	0.759283	0.998026	0.0467794
AL132989.1	0.0460954	0.108881	0.0481217	1.11503	1.01467	1.22531	0.0236595
SNHG17	4.14913e-12	0.142409	0.0220106	1.15305	1.10436	1.20388	9.7973e-11
AC009237.15	0.0111932	0.377795	0.11205	1.45906	1.17138	1.8174	0.000747201
ZFPM2-AS1	0.00244558	0.131059	0.0279253	1.14004	1.07932	1.20417	2.68947e-06
AC023043.4	1.51469e-08	0.0561596	0.0222609	1.05777	1.01261	1.10494	0.0116426
HOXB-AS4	1.63719e-05	0.258989	0.0414027	1.29562	1.19464	1.40514	3.96617e-10
AC234775.3	0.00837395	-0.654334	0.197818	0.519788	0.352731	0.765967	0.000940493
ITPR1-DT	0.000109563	0.288666	0.0836158	1.33465	1.1329	1.57232	0.000555847
AC008014.1	0.0469855	-0.547995	0.189673	0.578108	0.39862	0.838414	0.00386276
ASH1L-AS1	0.0341133	0.386762	0.123311	1.47221	1.15613	1.8747	0.00170991
AC116914.2	0.000129457	0.0464766	0.0195902	1.04757	1.00811	1.08858	0.0176712
PAXIP1-AS2	0.00143129	-0.208115	0.0669061	0.812114	0.712306	0.925907	0.00186741
SNHG20	0.0137377	0.146426	0.0457169	1.15769	1.05847	1.26621	0.00136057
AC009779.4	0.0323317	0.265308	0.0623836	1.30383	1.15377	1.47341	2.11069e-05
AC034206.1	0.000474032	-0.325564	0.131462	0.72212	0.558095	0.934351	0.0132682
AC145098.1	0.00261613	0.297541	0.0867072	1.34654	1.1361	1.59597	0.00060012
AC005837.3	4.91383e-06	0.144391	0.0335133	1.15534	1.08189	1.23377	1.64377e-05
DGCR10	0.021282	0.117104	0.0331879	1.12424	1.05344	1.1998	0.000417912
DICER1-AS1	0.00283167	0.12272	0.0434521	1.13057	1.03827	1.23107	0.00473884
AL080317.1	0.000117506	0.252421	0.0870908	1.28714	1.08516	1.52671	0.00375119
LINC00173	0.026157	0.0701835	0.0230484	1.0727	1.02532	1.12227	0.00232641
AC008554.1	0.00938529	-0.168133	0.0708783	0.845241	0.735612	0.971208	0.0176855
AC027031.2	0.002616	0.05044	0.0136703	1.05173	1.02393	1.08029	0.000224477
PCAT6	0.000522546	0.0965909	0.0223938	1.10141	1.05411	1.15083	1.60843e-05
ZNF213-AS1	0.00524625	0.181305	0.0535245	1.19878	1.07939	1.33137	0.000705772
AC090589.3	0.00193314	0.298401	0.0700969	1.3477	1.1747	1.54618	2.0721e-05
AC005253.1	0.00295565	0.378931	0.111243	1.46072	1.17457	1.81659	0.000658401
AC011450.1	0.0236637	0.149449	0.0732933	1.16119	1.00581	1.34058	0.0414449
LINC00944	0.00043569	0.348057	0.0574045	1.41631	1.2656	1.58497	1.3341e-09
AP003469.2	0.0228894	0.211601	0.1047	1.23565	1.00641	1.51711	0.0432782
LINC01060	6.25557e-05	-0.426955	0.138961	0.652493	0.496926	0.856761	0.00212291
OIP5-AS1	0.00575455	-0.0662807	0.0261261	0.935868	0.889152	0.985039	0.0111821
AC092718.4	5.9147e-06	0.0721038	0.0160489	1.07477	1.04149	1.10911	7.03046e-06
LINC00571	0.000249278	-0.695956	0.243584	0.498597	0.309322	0.803692	0.00427469
AC129507.3	0.0023944	-0.271053	0.13069	0.762576	0.590255	0.985205	0.0380777
AC131009.3	7.90067e-05	0.205406	0.0465292	1.22802	1.12099	1.34528	1.01218e-05
LINC02471	0.000210813	-0.0387333	0.0140026	0.962007	0.935964	0.988775	0.00567211
LINC01011	0.0180995	0.349486	0.0897371	1.41834	1.18959	1.69108	9.83781e-05
AC147067.1	0.000374824	0.238052	0.0600425	1.26878	1.12792	1.42723	7.34805e-05
AC006333.1	0.0379224	-0.153479	0.0695667	0.857719	0.748393	0.983015	0.0273694
AC011468.1	6.51249e-05	0.18875	0.0388654	1.20774	1.11916	1.30333	1.19476e-06
LINC01138	2.16117e-05	0.440849	0.0706644	1.55403	1.35303	1.78488	4.41401e-10
AL049780.1	0.0015628	0.246593	0.0793726	1.27966	1.0953	1.49505	0.00189139
AC129507.2	0.00184081	-0.175634	0.0651645	0.838925	0.738337	0.953215	0.00703361
AL133355.1	0.000683798	-0.484728	0.108427	0.615865	0.497957	0.761691	7.80245e-06
AL513327.1	0.000944157	0.193507	0.0701688	1.2135	1.05757	1.39241	0.00582043
AC026367.2	0.0057058	0.479011	0.107865	1.61448	1.30682	1.99456	8.9613e-06
AP003352.1	6.63638e-09	0.284143	0.0522474	1.32862	1.1993	1.47189	5.37604e-08
TGFB2-AS1	0.00184437	-0.446962	0.197474	0.639568	0.434307	0.94184	0.0236112
AL139089.1	8.13831e-06	0.450753	0.0861273	1.56949	1.32571	1.85811	1.66267e-07
AC025265.1	0.00402584	0.107649	0.0190135	1.11366	1.07292	1.15594	1.49869e-08
AC018690.1	0.000182369	0.768676	0.143232	2.15691	1.62897	2.85595	8.02112e-08
AL035071.1	5.87803e-06	0.103382	0.0206879	1.10891	1.06485	1.1548	5.81611e-07
AC003070.1	0.00246786	0.225881	0.0601433	1.25343	1.11405	1.41024	0.000172854
AC010201.2	0.0131709	0.256502	0.0712133	1.2924	1.12404	1.48599	0.000315913
LINC01671	1.74965e-05	-0.0408292	0.00864939	0.959993	0.943856	0.976406	2.35292e-06
AL117209.1	0.0035091	0.283786	0.0991135	1.32815	1.09366	1.61292	0.00419332
LINC01615	0.0131706	0.0830756	0.0149417	1.08662	1.05526	1.11892	2.69813e-08
AL139287.1	0.00305492	0.0444798	0.0171734	1.04548	1.01088	1.08127	0.00959656
AL162231.2	0.000102283	-0.338261	0.0741622	0.713009	0.61655	0.82456	5.08862e-06
U91328.1	2.43464e-06	-0.464655	0.116372	0.628352	0.500204	0.78933	6.52816e-05
AC060766.4	0.000165815	0.124098	0.0372792	1.13213	1.05236	1.21794	0.00087196
AC048341.1	1.55611e-05	0.437781	0.095891	1.54927	1.28382	1.8696	4.9854e-06
AL031600.1	0.000862499	0.302045	0.0771745	1.35262	1.16275	1.5735	9.08554e-05
AC020558.2	5.95779e-06	0.607402	0.116289	1.83566	1.46152	2.30556	1.75849e-07
LINC01436	2.38344e-06	0.0526689	0.0104681	1.05408	1.03267	1.07593	4.87036e-07
AC073346.1	0.000191948	-0.16411	0.0516411	0.848648	0.766957	0.939041	0.00148345
ITGB2-AS1	0.000549943	0.118813	0.0275651	1.12616	1.06693	1.18868	1.63057e-05
BACE1-AS	0.0120398	0.179843	0.0387213	1.19703	1.10955	1.29141	3.40815e-06
AC011462.4	2.03799e-07	0.180471	0.0335155	1.19778	1.12163	1.2791	7.25638e-08
AP001160.3	0.0173839	-0.46813	0.123388	0.626172	0.491661	0.797483	0.000148255
AC004687.1	0.00250473	0.174786	0.051634	1.19099	1.07636	1.31783	0.000711547
AL078581.1	0.00735557	-0.178987	0.0716671	0.836117	0.726547	0.962211	0.0125082
AC109460.2	0.00128474	0.276522	0.107032	1.31854	1.06902	1.62629	0.00977911
LINC01176	0.000633924	0.0888259	0.0286505	1.09289	1.03321	1.15602	0.00193306
LINC02449	0.00130529	0.559015	0.11522	1.74895	1.39541	2.19206	1.22407e-06
AC093788.1	9.41431e-07	0.43585	0.0845629	1.54628	1.31011	1.82502	2.54775e-07
AC034236.2	0.0022078	0.360749	0.0707771	1.4344	1.24861	1.64785	3.45127e-07
AC084018.1	0.000391813	0.127188	0.0284662	1.13563	1.07401	1.20079	7.89419e-06
SNHG3	4.2336e-07	0.127481	0.0174134	1.13596	1.09785	1.1754	2.46411e-13
AL928654.2	0.000737348	0.126997	0.0343578	1.13541	1.06147	1.21451	0.000218765
AC004908.2	0.000317174	0.22223	0.0826557	1.24886	1.06208	1.46849	0.00717487
AC093726.2	2.54732e-05	0.456642	0.0779952	1.57876	1.35496	1.83953	4.7775e-09
AL118516.1	0.000728649	0.100052	0.0240736	1.10523	1.05429	1.15863	3.23725e-05
AC008760.2	0.00454726	0.010509	0.00376131	1.01056	1.00314	1.01804	0.00520637
AL731567.1	5.06322e-05	0.306233	0.0535255	1.3583	1.22302	1.50854	1.0574e-08
DGUOK-AS1	3.2861e-06	0.743236	0.0993359	2.10273	1.73073	2.55469	7.3173e-14
AC132872.3	1.43607e-06	0.0462023	0.0123424	1.04729	1.02226	1.07293	0.000181554
AC008105.3	0.000143101	0.276892	0.0519632	1.31902	1.1913	1.46044	9.89647e-08
AP003068.2	4.14135e-05	-0.257448	0.0818956	0.773022	0.658389	0.907615	0.00166879
AP003119.3	0.000128205	0.171243	0.047473	1.18678	1.08134	1.3025	0.000309563
AC008555.1	8.972e-05	-0.531205	0.121731	0.587896	0.463108	0.746308	1.27848e-05
MAPKAPK5-AS1	0.000978527	0.0722333	0.0304292	1.07491	1.01267	1.14096	0.0176053
DUBR	3.09686e-05	-0.417318	0.169483	0.658811	0.472603	0.918387	0.0138051
AL080317.2	0.00754526	0.291187	0.102471	1.33802	1.09456	1.63563	0.00448793
SPART-AS1	8.2186e-05	0.364166	0.0569262	1.43931	1.28736	1.6092	1.58293e-10
AL139349.1	1.14573e-06	0.0961125	0.0190759	1.10088	1.06048	1.14282	4.69401e-07
AC005261.1	0.000629013	0.107943	0.0212799	1.11398	1.06848	1.16143	3.92528e-07
AC011352.1	0.00098735	0.0387178	0.0163111	1.03948	1.00677	1.07325	0.0176107
ACVR2B-AS1	8.20937e-05	-0.547192	0.180281	0.578572	0.406352	0.823783	0.00240358
PVT1	0.000301125	0.149795	0.027961	1.1616	1.09965	1.22703	8.44799e-08
AL022328.3	4.51151e-06	0.64059	0.117325	1.8976	1.50778	2.38821	4.76254e-08
AC002128.1	0.00144789	0.327298	0.11159	1.38721	1.1147	1.72635	0.00335669
MIR155HG	0.0066988	0.0698133	0.0151634	1.07231	1.04091	1.10465	4.14291e-06
AC100814.1	0.000337428	0.111435	0.0309593	1.11788	1.05207	1.18781	0.000318938
AC006159.2	0.00594238	-0.336163	0.14153	0.714507	0.541422	0.942924	0.0175392
AC005332.5	4.95431e-05	0.323672	0.0643067	1.38219	1.21852	1.56786	4.82202e-07
AC012510.1	0.0129093	0.102614	0.0421973	1.10806	1.02011	1.2036	0.0150253
AC124854.1	2.041e-08	-0.0995281	0.0192606	0.905265	0.871728	0.940092	2.37331e-07
MHENCR	4.35016e-05	0.0640807	0.0119886	1.06618	1.04142	1.09153	9.03538e-08
STAG3L5P-PVRIG2P-PILRB	0.00205598	0.206374	0.0570975	1.22921	1.09907	1.37476	0.000301039
PRKAG2-AS1	0.00062603	0.121378	0.0313616	1.12905	1.06174	1.20063	0.000108712
AP001767.3	0.0163501	0.55019	0.124365	1.73358	1.35858	2.2121	9.68995e-06
AC011374.2	0.000339376	0.256071	0.0586763	1.29185	1.1515	1.44929	1.27626e-05
AC093673.1	0.000215021	0.046388	0.00992783	1.04748	1.0273	1.06806	2.97518e-06
VPS9D1-AS1	5.46178e-06	0.424584	0.0626073	1.52895	1.35239	1.72857	1.18767e-11
AL121832.2	0.00419061	0.0843507	0.040699	1.08801	1.00459	1.17835	0.038214
PINK1-AS	0.000307978	-0.381824	0.14797	0.682615	0.510768	0.91228	0.00986802
LINC00957	0.00793487	-0.143817	0.0596198	0.866046	0.770535	0.973396	0.015855
AC073046.1	0.0436832	-0.304287	0.154372	0.737649	0.545065	0.998277	0.0487084
CCDC18-AS1	7.24332e-06	0.168486	0.0297535	1.18351	1.11647	1.25458	1.48997e-08
AC009318.2	0.00541172	0.322171	0.10658	1.38012	1.11994	1.70074	0.00250438
AC020907.4	3.51045e-06	0.331712	0.0528943	1.39335	1.25614	1.54555	3.58215e-10
AL359715.3	0.00363285	-0.782882	0.314902	0.457087	0.246578	0.847312	0.0129146
AL136295.7	0.0208136	0.238314	0.0542095	1.26911	1.14118	1.41137	1.10184e-05
AC027796.4	7.67903e-07	0.268466	0.0464208	1.30796	1.19421	1.43254	7.32428e-09
ZKSCAN2-DT	0.000145905	0.483027	0.0849734	1.62097	1.37229	1.91472	1.31235e-08
ANKRD10-IT1	2.22282e-05	0.0427636	0.0130097	1.04369	1.01742	1.07065	0.00101239
LINC00839	2.52242e-05	0.0566549	0.0144883	1.05829	1.02866	1.08877	9.21481e-05
NDUFV2-AS1	0.0346071	0.415436	0.122099	1.51503	1.19259	1.92465	0.000667877
AC009812.1	0.00781116	0.266916	0.0841644	1.30593	1.10734	1.54014	0.00151726
AP000695.2	7.309e-05	0.282921	0.0585472	1.327	1.18314	1.48835	1.34928e-06
AGAP2-AS1	3.87706e-06	0.0606565	0.0102493	1.06253	1.0414	1.08409	3.2561e-09
HS1BP3-IT1	2.29706e-07	-0.308354	0.0961827	0.734655	0.608433	0.887063	0.00134632
AC092118.2	0.000236878	0.460744	0.10178	1.58525	1.29856	1.93524	5.98706e-06
AC005899.7	0.000839093	0.127867	0.0421927	1.1364	1.04621	1.23437	0.00244102
MINCR	2.40969e-05	0.303388	0.0529838	1.35444	1.22084	1.50266	1.02794e-08
AC022306.2	0.03471	0.185773	0.0474521	1.20415	1.09721	1.32151	9.04217e-05
AC104695.3	2.79462e-06	0.1576	0.0377545	1.1707	1.0872	1.26061	2.98854e-05
AC002070.1	9.89375e-05	-0.445254	0.0879116	0.640662	0.53926	0.761131	4.08852e-07
DLEU2	6.3409e-05	0.363909	0.11686	1.43894	1.14438	1.80932	0.00184537
LPP-AS2	0.00716993	-0.332927	0.1394	0.716823	0.545449	0.94204	0.0169272
AC008906.1	5.4417e-06	0.250993	0.0796375	1.2853	1.09956	1.50242	0.00162323
AC073218.1	0.000928562	0.026156	0.0115245	1.0265	1.00357	1.04995	0.0232322
AC069281.2	2.07516e-05	0.696605	0.10615	2.00693	1.62996	2.47108	5.29363e-11
AC068870.2	0.0390844	-0.104129	0.0372556	0.901109	0.837655	0.96937	0.00519015
LINC01614	0.017775	0.0933565	0.0425802	1.09785	1.00995	1.19341	0.0283443
MKLN1-AS	0.00245517	-0.474187	0.170067	0.622391	0.445967	0.868609	0.00529958
TRPC7-AS1	0.000658037	-0.284789	0.141916	0.752173	0.569532	0.993384	0.0447776
U47924.2	0.00106041	0.336444	0.0768632	1.39996	1.20418	1.62758	1.20225e-05
STX17-AS1	0.00831846	-0.351332	0.136017	0.70375	0.539065	0.918747	0.00979438
AC004253.1	0.000123863	0.397561	0.0888388	1.48819	1.25037	1.77124	7.6383e-06
SNHG15	4.20672e-08	0.0741907	0.0145964	1.07701	1.04664	1.10827	3.71877e-07
AC023043.1	5.99735e-09	0.110696	0.0195781	1.11706	1.075	1.16075	1.56696e-08
AC003092.1	1.04288e-07	0.0129926	0.00606385	1.01308	1.00111	1.02519	0.0321427
AC026356.2	7.5598e-07	0.346607	0.0651668	1.41426	1.24468	1.60694	1.04476e-07
AC025857.2	5.09107e-07	0.122197	0.0220682	1.12998	1.08214	1.17992	3.0726e-08
AC129510.1	6.21035e-06	0.361266	0.0663309	1.43515	1.26019	1.63439	5.1391e-08
LINC01507	2.88227e-07	-0.258463	0.046436	0.772237	0.705057	0.845818	2.60632e-08
LINC00174	1.01126e-05	0.209183	0.0419878	1.23267	1.13529	1.3384	6.29286e-07
AC084125.2	0.000623698	0.371886	0.119782	1.45047	1.14696	1.83428	0.00190478
MMP25-AS1	0.00101463	0.165526	0.043107	1.18001	1.08441	1.28404	0.00012309
MCCC1-AS1	7.58109e-06	0.547343	0.0979864	1.72865	1.4266	2.09466	2.3249e-08
AC004812.2	0.00523286	0.363697	0.11552	1.43864	1.14715	1.80419	0.00164205
AL021707.6	1.68419e-06	0.113851	0.0264892	1.12059	1.06389	1.1803	1.72338e-05
NORAD	0.016117	-0.0146909	0.00421349	0.985416	0.977312	0.993588	0.000489123
AC138207.4	0.000387811	0.256102	0.0734444	1.29188	1.11869	1.4919	0.000488428
AL391095.3	0.000106352	0.0551595	0.022734	1.05671	1.01066	1.10486	0.0152538
AC009133.1	0.00385851	0.150936	0.0413757	1.16292	1.07234	1.26116	0.00026436
AP001160.1	3.91816e-06	0.421956	0.075292	1.52494	1.31572	1.76743	2.09149e-08
AP000844.2	0.00229047	0.137834	0.0325543	1.14779	1.07684	1.22341	2.29588e-05
AC006504.7	0.00223109	0.127107	0.0308163	1.13554	1.06898	1.20624	3.71256e-05
AC120498.10	0.000353067	0.0961329	0.0285334	1.10091	1.04103	1.16423	0.00075403
AC087741.1	0.00093443	0.273238	0.0526982	1.31421	1.18525	1.45721	2.16072e-07
AC120053.1	0.0241497	0.230409	0.0437167	1.25911	1.15572	1.37176	1.36052e-07
AC092794.1	0.00332829	0.492221	0.122272	1.63595	1.28733	2.07896	5.68207e-05
AC026471.4	4.74242e-05	0.0487616	0.0131621	1.04997	1.02323	1.07741	0.000211649
DM1-AS	0.023739	0.507301	0.110569	1.6608	1.33722	2.06269	4.47301e-06
AC254562.3	0.00211084	0.304036	0.114686	1.35532	1.08248	1.69692	0.0080248
MAFG-DT	6.69969e-06	0.116059	0.0517917	1.12306	1.01466	1.24305	0.0250342
AC026367.3	0.000198096	0.343734	0.0767602	1.4102	1.21323	1.63915	7.5338e-06
AC025627.1	0.00904149	-0.111801	0.0557289	0.894222	0.801695	0.997429	0.0448397
AL117379.1	5.84863e-05	0.258176	0.0432616	1.29457	1.18932	1.40912	2.40482e-09
NNT-AS1	0.0192889	-0.235852	0.0670966	0.789898	0.692561	0.900914	0.000439573
AC039056.2	0.00126731	0.406125	0.117542	1.50099	1.19214	1.88986	0.000550011
TRAM2-AS1	0.00141765	-0.230109	0.0580015	0.794447	0.709078	0.890094	7.2696e-05
LINC01789	0.0164936	-0.0651017	0.0306296	0.936972	0.882378	0.994944	0.0335492
AC010245.2	0.00320662	0.655175	0.12408	1.92548	1.50981	2.45559	1.28995e-07
AC007566.1	0.0153772	0.0862097	0.0438504	1.09003	1.00026	1.18786	0.0492993
AC232271.1	0.000852455	0.325556	0.06787	1.3848	1.21232	1.58182	1.61257e-06
AC083799.1	0.0105763	0.0667266	0.0197744	1.069	1.02836	1.11125	0.000739784
AC104211.2	0.000101696	-0.414807	0.106459	0.660468	0.536085	0.81371	9.7633e-05
AC007546.1	0.000694691	0.161153	0.0683532	1.17486	1.02756	1.34329	0.0183909
LINC00342	0.000744991	0.155268	0.0255188	1.16797	1.11099	1.22787	1.16874e-09
LINC02084	0.0346117	0.0945131	0.0454393	1.09912	1.00547	1.2015	0.0375269
AL158166.1	0.0133508	0.440311	0.170082	1.55319	1.11288	2.1677	0.00963081
BX539320.1	0.030594	0.138922	0.0615917	1.14903	1.01837	1.29646	0.0240998
EBLN3P	0.00405176	-0.0550267	0.0190648	0.94646	0.911747	0.982495	0.00389808
AL445524.1	6.94617e-06	0.0828926	0.020651	1.08643	1.04333	1.1313	5.97062e-05
MIAT	2.27907e-06	0.0750318	0.0211477	1.07792	1.03415	1.12354	0.000388192
AC064807.1	0.0014239	-0.628048	0.174865	0.533633	0.378789	0.751775	0.000328637
AC015912.3	5.76257e-09	0.345534	0.0540335	1.41274	1.27078	1.57057	1.6075e-10
AC066613.1	0.0221985	0.397854	0.150105	1.48863	1.10922	1.99782	0.00803726
AC005785.1	7.93286e-10	0.515512	0.0795166	1.6745	1.43285	1.9569	8.98703e-11
AL359513.1	0.0332613	0.336808	0.0959605	1.40047	1.16036	1.69027	0.000448346
AC006064.3	0.0389445	0.212061	0.0781689	1.23622	1.06062	1.4409	0.00667074
AL137186.2	0.000748009	0.282811	0.0730696	1.32685	1.14981	1.53116	0.000108642
AL358472.3	6.33496e-06	0.204273	0.0502215	1.22663	1.11164	1.35352	4.7533e-05
AC009060.1	0.00240732	-0.183773	0.0773426	0.832125	0.715079	0.968328	0.0174971
CIRBP-AS1	0.00707654	0.353178	0.138515	1.42358	1.08512	1.86761	0.01078
AC116407.2	0.000221033	0.28052	0.051755	1.32382	1.19612	1.46515	5.95485e-08
AC025165.5	2.49992e-05	0.535876	0.129077	1.70894	1.32696	2.20089	3.30167e-05
AC011472.1	0.00167009	0.0995269	0.0304655	1.10465	1.04062	1.17262	0.00108742
AP001528.1	2.50688e-05	-0.204187	0.0520146	0.81531	0.736288	0.902812	8.65225e-05
AC091729.3	5.9924e-05	0.195491	0.0475086	1.21591	1.1078	1.33457	3.87417e-05
CTBP1-DT	0.0350653	-0.283002	0.110131	0.753518	0.607225	0.935056	0.0101794
AL109811.2	0.00303563	0.104401	0.0309214	1.11005	1.04477	1.1794	0.000734573
AC009779.2	0.00231856	0.218771	0.0834498	1.24455	1.05677	1.4657	0.00875209
AC104794.3	0.00672326	0.108592	0.0245331	1.11471	1.06238	1.16962	9.58476e-06
DBH-AS1	2.75781e-05	0.173307	0.0244636	1.18923	1.13356	1.24764	1.39752e-12
LINC00926	0.000235776	0.503798	0.0899226	1.65499	1.38757	1.97396	2.1119e-08
AL162586.1	0.000379755	0.244472	0.0486291	1.27695	1.16086	1.40464	4.97513e-07
SNHG26	0.0253228	0.34603	0.119464	1.41345	1.11838	1.78635	0.00377321
AC018695.6	4.03072e-06	0.132863	0.0512058	1.14209	1.03303	1.26266	0.009468

## Sheet: Table S5
LncRNA	Coef
DLGAP1.AS2	0.141472
AC095057.3	0.0728848
AC103706.1	0.0638579
MIR193BHG	0.0456435
AC026401.3	0.0456119
HOXB.AS4	0.0411878
DBH.AS1	0.0186188
AC005261.3	0.0141229
CD27.AS1	0.0114797
AL365203.2	0.00931043
LINC00460	0.00729498
FOXD2.AS1	0.00642071
AC084876.1	0.00153417
AC121338.2	-0.00396122
EMX2OS	-0.00733909
AC002070.1	-0.0086533
LINC01550	-0.0209873
EPB41L4A.DT	-0.0634684
